# Supplementary material for: DistAMo: A Web-Based Tool to Characterize DNA-Motif Distribution on Bacterial Chromosomes
Source: Front Microbiol. 2016 Mar 11;7:283. doi: 10.3389/fmicb.2016.00283 (PMC4786541; doi:10.3389/fmicb.2016.00283)
Supplement: Supplementary file 1 [file Table1.CSV]

species	SeqA +/-
Escherichia_coli_K_12_substr__MG1655_uid57779	+
Pasteurella_multocida_Pm70_uid57627	+
Haemophilus_ducreyi_35000HP_uid57625	+
Shewanella_oneidensis_MR_1_uid57949	+
Pectobacterium_atrosepticum_SCRI1043_uid57957	+
Shigella_flexneri_2a_2457T_uid57991	+
Photorhabdus_luminescens_laumondii_TTO1_uid61593	+
Mannheimia_succiniciproducens_MBEL55E_uid58197	+
Idiomarina_loihiensis_L2TR_uid58087	+
Haemophilus_influenzae_86_028NP_uid58093	+
Shigella_sonnei_Ss046_uid58217	+
Shigella_dysenteriae_Sd197_uid58213	+
Sodalis_glossinidius__morsitans__uid58553	+
Shewanella_denitrificans_OS217_uid58263	+
Pseudoalteromonas_atlantica_T6c_uid58283	+
Escherichia_coli_536_uid58531	+
Haemophilus_somnus_129PT_uid57929	+
Shewanella_MR_4_uid58345	+
Shewanella_MR_7_uid58343	+
Shewanella_frigidimarina_NCIMB_400_uid58265	+
Aeromonas_hydrophila_ATCC_7966_uid58617	+
Shewanella_ANA_3_uid58347	+
Shewanella_amazonensis_SB2B_uid58257	+
Psychromonas_ingrahamii_37_uid58521	+
Shewanella_W3_18_1_uid58341	+
Yersinia_enterocolitica_8081_uid57741	+
Shewanella_baltica_OS155_uid58259	+
Shewanella_loihica_PV_4_uid58349	+
Aeromonas_salmonicida_A449_uid58631	+
Enterobacter_638_uid58727	+
Shewanella_putrefaciens_CN_32_uid58267	+
Actinobacillus_succinogenes_130Z_uid58247	+
Yersinia_pseudotuberculosis_IP_31758_uid58487	+
Cronobacter_sakazakii_ATCC_BAA_894_uid58145	+
Citrobacter_koseri_ATCC_BAA_895_uid58143	+
Shewanella_sediminis_HAW_EB3_uid58835	+
Serratia_proteamaculans_568_uid58725	+
Shewanella_pealeana_ATCC_700345_uid58705	+
Salmonella_enterica_arizonae_serovar_62_z4_z23__uid58191	+
Yersinia_pestis_Angola_uid58485	+
Actinobacillus_pleuropneumoniae_serovar_3_JL03_uid58891	+
Shewanella_halifaxensis_HAW_EB4_uid59007	+
Shewanella_woodyi_ATCC_51908_uid58721	+
Proteus_mirabilis_HI4320_uid61599	+
Shigella_boydii_CDC_3083_94_uid58415	+
Erwinia_tasmaniensis_Et1_99_uid59029	+
Klebsiella_pneumoniae_342_uid59145	+
Shewanella_piezotolerans_WP3_uid58745	+
Escherichia_fergusonii_ATCC_35469_uid59375	+
Haemophilus_parasuis_SH0165_uid59273	+
Erwinia_pyrifoliae_Ep1_96_uid40659	+
Tolumonas_auensis_DSM_9187_uid59395	+
Candidatus_Hamiltonella_defensa_5AT__Acyrthosiphon_pisum__uid59289	+
Edwardsiella_ictaluri_93_146_uid59403	+
Dickeya_zeae_Ech1591_uid59297	+
Aggregatibacter_aphrophilus_NJ8700_uid59407	+
Pectobacterium_carotovorum_PC1_uid59295	+
Aggregatibacter_actinomycetemcomitans_D11S_1_uid41333	+
Pectobacterium_wasabiae_WPP163_uid41297	+
Vibrio_Ex25_uid41601	+
Edwardsiella_tarda_EIB202_uid41819	+
Citrobacter_rodentium_ICC168_uid43089	+
Klebsiella_variicola_At_22_uid42113	+
Xenorhabdus_bovienii_SS_2004_uid46345	+
Pantoea_ananatis_LMG_20103_uid46807	+
Erwinia_amylovora_ATCC_49946_uid46943	+
Shewanella_violacea_DSS12_uid47085	+
Enterobacter_cloacae_ATCC_13047_uid48363	+
Xenorhabdus_nematophila_ATCC_19061_uid49133	+
Erwinia_billingiae_Eb661_uid50547	+
Dickeya_dadantii_3937_uid52537	+
Ferrimonas_balearica_DSM_9799_uid53371	+
Pantoea_vagans_C9_1_uid49871	+
Enterobacter_cloacae_SCF1_uid59969	+
Pseudoalteromonas_SM9913_uid61247	+
Pantoea_At_9b_uid55845	+
Glaciecola_4H_3_7_YE_5_uid66595	+
Xylella_fastidiosa_9a5c_uid57849	-
Methylococcus_capsulatus_Bath_uid57607	-
Colwellia_psychrerythraea_34H_uid57855	-
Xanthomonas_axonopodis_citri_306_uid57889	-
Pseudomonas_fluorescens_Pf_5_uid57937	-
Wigglesworthia_glossinidia_endosymbiont_of_Glossina_brevipalpis_uid57853	-
Pseudomonas_syringae_tomato_DC3000_uid57967	-
Candidatus_Blochmannia_floridanus_uid57999	-
Pseudomonas_syringae_phaseolicola_1448A_uid58099	-
Acinetobacter_ADP1_uid61597	-
Xanthomonas_oryzae_KACC_10331_uid58155	-
Pseudomonas_syringae_B728a_uid57931	-
Xanthomonas_campestris_8004_uid57595	-
Psychrobacter_arcticus_273_4_uid58021	-
Candidatus_Blochmannia_pennsylvanicus_BPEN_uid58329	-
Nitrosococcus_oceani_ATCC_19707_uid58403	-
Xanthomonas_campestris_vesicatoria_85_10_uid58321	-
Thiomicrospira_crunogena_XCL_2_uid58183	-
Hahella_chejuensis_KCTC_2396_uid58483	-
Saccharophagus_degradans_2_40_uid57921	-
Chromohalobacter_salexigens_DSM_3043_uid62921	-
Psychrobacter_cryohalolentis_K5_uid58373	-
Baumannia_cicadellinicola_Hc__Homalodisca_coagulata__uid58111	-
Pseudomonas_entomophila_L48_uid58639	-
Alcanivorax_borkumensis_SK2_uid58169	-
Alkalilimnicola_ehrlichii_MLHE_1_uid58467	-
Marinobacter_aquaeolei_VT8_uid59419	-
Halorhodospira_halophila_SL1_uid58473	-
Pseudomonas_stutzeri_A1501_uid58641	-
Dichelobacter_nodosus_VCS1703A_uid57643	-
Candidatus_Vesicomyosocius_okutanii_HA_uid59427	-
Psychrobacter_PRwf_1_uid58459	-
Marinomonas_MWYL1_uid58715	-
Francisella_philomiragia_ATCC_25017_uid59105	-
Cellvibrio_japonicus_Ueda107_uid59139	-
Coxiella_burnetii_CbuG_Q212_uid58893	-
Acidithiobacillus_ferrooxidans_ATCC_23270_uid57649	-
Buchnera_aphidicola_5A__Acyrthosiphon_pisum__uid59285	-
Azotobacter_vinelandii_DJ_uid57597	-
Teredinibacter_turnerae_T7901_uid59267	-
Kangiella_koreensis_DSM_16069_uid59209	-
Halothiobacillus_neapolitanus_c2_uid41317	-
Xanthomonas_albilineans_GPE_PC73_uid43163	-
Allochromatium_vinosum_DSM_180_uid46083	-
Legionella_longbeachae_NSW150_uid46099	-
Thioalkalivibrio_K90mix_uid46181	-
Nitrosococcus_halophilus_Nc4_uid46803	-
Legionella_pneumophila_2300_99_Alcoy_uid48801	-
Moraxella_catarrhalis_BBH18_uid48809	-
Acinetobacter_oleivorans_DR1_uid50119	-
Nitrosococcus_watsonii_C_113_uid50331	-
gamma_proteobacterium_HdN1_uid51635	-
Halomonas_elongata_DSM_2581_uid52781	-
Candidatus_Blochmannia_vafer_BVAF_uid62083	-
Marinomonas_mediterranea_MMB_1_uid64753	-
Pseudomonas_brassicacearum_NFM421_uid66303	-
Pseudomonas_mendocina_NK_01_uid66299	-
Alteromonas_SN2_uid67349	-
Pseudomonas_fulva_12_X_uid67351	-
Marinomonas_posidonica_IVIA_Po_181_uid67323	-
Methylomonas_methanica_MC09_uid67363	-
Thioalkalimicrobium_cyclicum_ALM1_uid67391	-
Francisella_TX077308_uid68321	-
