# Supplementary material for: DistAMo: A Web-Based Tool to Characterize DNA-Motif Distribution on Bacterial Chromosomes
Source: Front Microbiol. 2016 Mar 11;7:283. doi: 10.3389/fmicb.2016.00283 (PMC4786541; doi:10.3389/fmicb.2016.00283)
Supplement: Supplementary file 2 [file Table2.xlsx]

## Sheet: Tabelle1
accessionID	name	potMotifs	expPotMotifs	confidence	motif	expMotifs	confidenceUnder	confidenceOver	zScore	regularMotifArrangementConfidence	regularMotifArrangementMod10zScore	regularMotifArrangementMod7zScore	geneFunction	geneLength	COG_class
NP_414544.1	thrB	14	21	0.0653	2	1.8446570243430425	0.2741	0.4145	0.9006639879031287	NaN	NaN	NaN	ds2	933	Amino Acid metabolism and transport
NP_414545.1	thrC	19	28	0.0285	4	4.770856168325161	0.5547	0.2333	-0.9530034795079299	-0.11112804869666908	-0.5772021820071603	-0.7233745117467488	ds3	1287	Amino Acid metabolism and transport
NP_414547.1	yaaA	13	17	0.168	4	2.7155602098044564	0.1024	0.7293	1.2852392464843867	-0.17126921679542978	1.3425098808818725	-0.7310178305037557	ds5	777	Function Unknown
NP_414548.1	yaaJ	33	31	0.6483	4	5.084797039830848	0.6022	0.2121	-1.1419101214977005	-0.11476022313759139	-0.5640856911766241	-0.6814781144349488	inner membrane transport protein	1431	Amino Acid metabolism and transport
NP_414549.1	talB	30	21	0.984	10	7.745151829621868	0.1004	0.8009	1.3440451780978493	0.6727684272294469	0.7920514390125041	1.0782485162282849	ds7	954	Carbohydrate metabolism and transport
NP_414550.1	mog	13	13	0.5719	5	2.7583813233751413	0.0259	0.8993	0.0	-0.2006338909098478	0.627582115291634	0.26436236040183486	putative molybdochetalase in molybdopterine biosynthesis	588	Coenzyme metabolism
NP_414552.1	yaaW	9	16	0.0353	1	1.5769473653222796	0.5037	0.1561	-0.8671644189557683	NaN	NaN	NaN	ds10	714	Function Unknown
NP_414555.1	dnaK	44	42	0.6375	8	9.314948722491007	0.6287	0.2286	-1.1421415689273131	-0.3283401748914077	-0.7967176502093403	-0.6136374022513935	chaperone Hsp70%3B DNA biosynthesis%3B autoregulated heat shock proteins	1917	Post-translational modification, protein turnover, chaperone functions
NP_414556.1	dnaJ	23	25	0.3829	7	6.094265538754867	0.2201	0.5951	1.0663947040006343	-0.34421634288174796	1.2746764415114167	-0.8364768903341175	chaperone with DnaK%3B heat shock protein	1131	Post-translational modification, protein turnover, chaperone functions
NP_414560.1	nhaA	39	26	0.9966	8	7.553827169364955	0.3297	0.507	0.0	-0.4884459278462034	-0.8217648204777638	0.583453603255975	Na%2B%2FH antiporter%2C pH dependent	1167	Inorganic ion transport and metabolism
NP_414561.1	nhaR	15	20	0.1293	1	2.725293593290491	0.8025	0.0396	-1.378291159507372	NaN	NaN	NaN	transcriptional activator of nhaA	906	Transcription
NP_414564.1	rpsT	7	6	0.7844	3	1.7160303125002767	0.0472	0.7835	1.5780053419335163	NaN	-0.24285714597180208	-0.4000959861631429	ds21	264	Translation
NP_414566.1	ribF	12	21	0.0159	1	2.7166501334867545	0.8303	0.0289	-1.5110916703103412	NaN	NaN	NaN	ds23	942	Coenzyme metabolism
NP_414567.1	ileS	48	62	0.0261	20	11.534736929336898	4.0E-4	0.9982	3.3241850289889987	0.930819925650658	2.2266183988264308	0.220665277155075	isoleucine tRNA synthetase	2817	Translation
NP_414568.1	lspA	15	11	0.9305	5	3.309415106489247	0.0748	0.7967	0.6159869241391269	-0.26486620115749165	-0.8189602118046172	-0.9624125153280123	prolipoprotein signal peptidase %28SPase II%29	495	Cell wall/membrane/envelop biogenesis
NP_414568.1	lspA	15	11	0.9305	5	3.309415106489247	0.0748	0.7967	0.6159869241391269	-0.26486620115749165	-0.8189602118046172	-0.9624125153280123	prolipoprotein signal peptidase %28SPase II%29	495	Intracellular trafficing and secretion
NP_414572.1	dapB	14	18	0.1758	7	2.5095191890962427	1.0E-4	0.9968	2.4617371734090527	-0.47788904911911334	1.529354738212542	-0.9658413192201879	ds29	822	Amino Acid metabolism and transport
NP_414573.1	carA	24	25	0.4366	3	6.678870504801728	0.9529	0.0114	-1.9745793025095755	-0.06336925635197686	-0.3736136767934869	-0.4074655465702488	ds30	1149	Amino Acid metabolism and transport
NP_414573.1	carA	24	25	0.4366	3	6.678870504801728	0.9529	0.0114	-1.9745793025095755	-0.06336925635197686	-0.3736136767934869	-0.4074655465702488	ds30	1149	Nucleotide metabolism and transport
NP_414574.1	carB	83	71	0.9332	4	19.722440876199563	1.0	0.0	-4.389580487698377	-0.07637573480253543	-0.5733985898775354	0.9257928206526302	ds31	3222	Amino Acid metabolism and transport
NP_414574.1	carB	83	71	0.9332	4	19.722440876199563	1.0	0.0	-4.389580487698377	-0.07637573480253543	-0.5733985898775354	0.9257928206526302	ds31	3222	Nucleotide metabolism and transport
NP_414577.2	caiE	11	13	0.3291	3	2.3291146112971637	0.1794	0.5819	0.0	-0.07898136455437871	-0.2783205942697904	-0.40110443650093747	possible synthesis of cofactor for carnitine racemase and dehydratase	591	General Functional Prediction only
NP_414578.2	caiD	19	17	0.7181	6	4.022195923222705	0.0598	0.829	0.0	-0.308982654304474	-1.0596947344668939	-0.4175465682048168	carnitine racemase	786	Lipid metabolism
NP_414579.4	caiC	32	34	0.3755	11	7.55131437278224	0.0332	0.911	0.7786665102255882	0.6464318814996688	-0.7108939376240562	1.2969780190984765	probable crotonobetaine%2Fcarnitine-CoA ligase	1554	Lipid metabolism
NP_414579.4	caiC	32	34	0.3755	11	7.55131437278224	0.0332	0.911	0.7786665102255882	0.6464318814996688	-0.7108939376240562	1.2969780190984765	probable crotonobetaine%2Fcarnitine-CoA ligase	1554	Secondary Structure
NP_414580.1	caiB	22	27	0.1805	3	4.821442520752545	0.7676	0.0847	0.0	-0.037440920816296	-0.3325754674980359	-0.38636544277785173	l-carnitine dehydratase	1218	Energy production and conversion
NP_414581.1	caiA	24	25	0.4455	6	4.797674664403191	0.1603	0.6732	1.1929176815517184	-0.269458628875845	-1.0890285279813678	-1.2113310034137768	probable carnitine operon oxidoreductase	1143	Lipid metabolism
NP_414582.1	caiT	35	33	0.6527	8	6.176460804232997	0.1383	0.7381	0.44408462637034174	-0.38443522150579407	-0.02368587853102643	1.9215819465828305	probable carnitine transporter	1515	Cell wall/membrane/envelop biogenesis
NP_414583.2	fixA	21	17	0.8802	4	4.540065699200031	0.4911	0.2842	0.0	-0.17675874144178114	-0.5749357275289776	-0.690302020431934	probable flavoprotein subunit%2C carnitine metabolism	771	Energy production and conversion
NP_414584.1	fixB	21	21	0.5705	7	3.81386484952685	0.0172	0.9449	2.061914746802789	-0.47191726319473426	-1.3089360385376003	0.526830971703906	probable flavoprotein subunit%2C carnitine metabolism	942	Energy production and conversion
NP_414585.1	fixC	26	28	0.3564	7	4.85689629285213	0.0789	0.8209	1.0717356081377176	-0.3275663726857087	-1.2818927252344898	-0.8087549914273537	flavoprotein%3B electron transport	1287	Energy production and conversion
NP_414586.1	fixX	3	6	0.0994	0	0.1697174514014561	0.168	0.0	0.0	NaN	NaN	NaN	putative ferredoxin	288	Energy production and conversion
NP_414587.1	yaaU	39	29	0.9761	10	7.949173779247185	0.1388	0.7524	0.0	1.0236594911381538	-0.33299977769696243	-0.007526990678939257	putative transport protein	1332	Carbohydrate metabolism and transport
NP_414587.1	yaaU	39	29	0.9761	10	7.949173779247185	0.1388	0.7524	0.0	1.0236594911381538	-0.33299977769696243	-0.007526990678939257	putative transport protein	1332	Amino Acid metabolism and transport
NP_414587.1	yaaU	39	29	0.9761	10	7.949173779247185	0.1388	0.7524	0.0	1.0236594911381538	-0.33299977769696243	-0.007526990678939257	putative transport protein	1332	Inorganic ion transport and metabolism
NP_414587.1	yaaU	39	29	0.9761	10	7.949173779247185	0.1388	0.7524	0.0	1.0236594911381538	-0.33299977769696243	-0.007526990678939257	putative transport protein	1332	General Functional Prediction only
NP_414590.1	folA	12	10	0.7432	4	3.289031647610875	0.1904	0.5708	0.0	-0.11476022313759142	-0.5446488848436336	-0.6604881238915188	dihydrofolate reductase type I%3B trimethoprim resistance	480	Coenzyme metabolism
NP_414591.1	apaH	14	18	0.1476	7	3.727846636526245	0.0081	0.9636	2.186509789980098	-0.23276532472574635	-0.2856809253635295	-0.9350840340568719	ds47	843	Signal Transduction
NP_414592.1	apaG	8	8	0.5435	3	1.9708605311225669	0.0986	0.6891	1.318523037044706	7.263481569889378	4.239520554862997	1.8877948927994033	ds48	378	Inorganic ion transport and metabolism
NP_414594.1	pdxA	20	22	0.3825	3	4.395380225953515	0.6992	0.1189	-0.5943665723991622	-0.061758510602186255	-0.32585897378536033	-0.4022795363608195	pyridoxine biosynthesis	990	Coenzyme metabolism
NP_414595.1	surA	35	28	0.9212	15	10.884850081273493	0.0314	0.9318	-0.17699117192918548	-0.4162431523105955	0.939736331774651	-0.3003364912929556	survival protein	1287	Post-translational modification, protein turnover, chaperone functions
NP_414597.1	djlA	16	18	0.3583	2	3.6213906074529483	0.7673	0.0669	-1.286914553621561	NaN	NaN	NaN	ds53	816	Post-translational modification, protein turnover, chaperone functions
NP_414600.1	rluA	11	14	0.1924	2	2.9306264994680444	0.6103	0.1396	-0.7427442127120488	NaN	NaN	NaN	ds55	660	Translation
NP_414602.1	polB	37	52	0.0127	12	9.008061894803662	0.0627	0.8631	1.32739324382262	-0.7108438732793082	-1.1396966774120498	-0.02889271597311661	ds57	2352	Replication and repair
NP_414603.1	araD	14	15	0.4172	3	2.2684792537978953	0.1601	0.5949	-0.4698123075606312	-0.07368022385343019	-0.34085830548470486	-0.4499788354811188	ds58	696	Carbohydrate metabolism and transport
NP_414604.1	araA	32	33	0.4594	12	7.869970861558231	0.0174	0.9512	1.9542719545580405	0.6013861887962728	1.1028792091952284	-0.32683644512175986	ds59	1503	Carbohydrate metabolism and transport
NP_414605.1	araB	32	37	0.193	6	7.641566221815641	0.7004	0.1596	-1.178461468041232	-0.21799210262163962	1.0305613376889522	-0.3480955394519422	ds60	1701	Energy production and conversion
NP_414606.1	araC	16	19	0.2402	3	5.011559562768698	0.8255	0.0533	-1.5619571874519196	-0.07088457600618772	-0.307897899809005	2.311848426521025	transcriptional regulator for ara operon	879	Transcription
NP_414607.1	yabI	14	17	0.27	2	3.2000079339633096	0.6737	0.1153	0.0	NaN	NaN	NaN	ds62	765	Function Unknown
NP_414608.1	thiQ	13	15	0.3042	5	2.4978240925412325	0.0119	0.9424	2.2470944093883323	-0.22082305401632477	-0.7781713664338479	0.13044616911518592	putative ATP-binding component of a transport system	699	Coenzyme metabolism
NP_414609.1	thiP	33	35	0.365	6	6.366622408015478	0.4535	0.3543	0.6429748937882951	-0.24307686627451955	-0.035659846616340335	-0.3943134972958628	ds64	1611	Inorganic ion transport and metabolism
YP_025293.1	setA	28	26	0.7049	5	6.19953690580111	0.615	0.2067	0.0	-0.19829203624280245	-0.8052228677266584	0.1569437084797412	ds68	1179	Carbohydrate metabolism and transport
YP_025293.1	setA	28	26	0.7049	5	6.19953690580111	0.615	0.2067	0.0	-0.19829203624280245	-0.8052228677266584	0.1569437084797412	ds68	1179	Amino Acid metabolism and transport
YP_025293.1	setA	28	26	0.7049	5	6.19953690580111	0.615	0.2067	0.0	-0.19829203624280245	-0.8052228677266584	0.1569437084797412	ds68	1179	Inorganic ion transport and metabolism
YP_025293.1	setA	28	26	0.7049	5	6.19953690580111	0.615	0.2067	0.0	-0.19829203624280245	-0.8052228677266584	0.1569437084797412	ds68	1179	General Functional Prediction only
NP_414613.1	leuD	9	13	0.1192	2	1.293509197564362	0.1165	0.6287	1.2264248589455204	NaN	NaN	NaN	isopropylmalate isomerase subunit	606	Amino Acid metabolism and transport
NP_414614.1	leuC	28	31	0.3204	6	6.591150964865596	0.5045	0.2945	0.7395054147300189	-0.2809515194331678	0.013054749092497627	1.5021542616286008	3-isopropylmalate isomerase %28dehydratase%29 subunit	1401	Amino Acid metabolism and transport
NP_414615.4	leuB	25	24	0.6281	6	4.460549608984586	0.1152	0.7453	0.0	-0.2898576003121939	-0.020532737007170388	-0.40667096506467626	ds71	1092	Energy production and conversion
NP_414615.4	leuB	25	24	0.6281	6	4.460549608984586	0.1152	0.7453	0.0	-0.2898576003121939	-0.020532737007170388	-0.40667096506467626	ds71	1092	Amino Acid metabolism and transport
NP_414616.1	leuA	32	35	0.35	6	5.276385014696627	0.2544	0.5687	0.8501980327312673	-0.2752311567079313	-1.0599776332437605	-0.37141357605035463	ds72	1572	Amino Acid metabolism and transport
NP_414618.4	leuO	14	21	0.0588	3	3.039272680066951	0.3534	0.3588	0.5846261442951408	-0.093677514093969	-0.36575055623713937	-0.37984372633576896	probable transcriptional activator for leuABCD operon	945	Transcription
YP_025294.2	ilvI	31	38	0.1256	9	7.1677824906831065	0.1359	0.7433	0.0	1.849921480995631	-1.16039268272708	0.032623665869846274	acetolactate synthase III%2C valine sensitive%2C large subunit	1725	Amino Acid metabolism and transport
YP_025294.2	ilvI	31	38	0.1256	9	7.1677824906831065	0.1359	0.7433	0.0	1.849921480995631	-1.16039268272708	0.032623665869846274	acetolactate synthase III%2C valine sensitive%2C large subunit	1725	Coenzyme metabolism
NP_414620.1	ilvH	13	11	0.812	2	2.174946983862611	0.3712	0.3098	-0.6746262810074511	NaN	NaN	NaN	acetolactate synthase III%2C valine sensitive%2C small subunit	492	Amino Acid metabolism and transport
NP_414625.1	ftsL	9	8	0.7162	6	2.7325123961094357	0.0011	0.988	2.403420439573308	-0.3618739397179874	0.05547733184190197	-1.4122764826395675	cell division protein%3B ingrowth of wall at septum	366	Cell cycle control and mitosis
NP_414626.1	ftsI	39	39	0.5336	3	7.7244097380617855	0.9828	0.0037	-1.7868183653303749	-0.0649406854679026	-0.3388446828024993	-0.4157711606007909	septum formation%3B penicillin-binding protein 3%3B peptidoglycan synthetase	1767	Cell wall/membrane/envelop biogenesis
NP_414627.1	murE	23	33	0.0317	9	7.123363933658347	0.117	0.7544	1.3627958429556533	-0.4096382500458117	-0.4228083908172202	-0.4492990370537058	ds82	1488	Cell wall/membrane/envelop biogenesis
NP_414628.1	murF	27	30	0.3163	0	5.1235085115889705	0.9988	0.0	-2.921750873867805	NaN	NaN	NaN	ds83	1359	Cell wall/membrane/envelop biogenesis
NP_414629.1	mraY	23	24	0.4711	3	4.1823063632740025	0.6324	0.1707	0.0	-0.05576135686702314	-0.2865759145295404	-0.4139499233787065	phospho-N-acetylmuramoyl-pentapeptide transferase%3F	1083	Cell wall/membrane/envelop biogenesis
NP_414630.1	murD	18	29	0.0121	4	4.3562058530145595	0.4436	0.3109	0.6983740818135316	-0.10832804623443008	-0.554510164887008	-0.722344973181527	ds85	1317	Cell wall/membrane/envelop biogenesis
NP_414631.1	ftsW	37	27	0.9776	11	8.161711358061986	0.0715	0.8528	0.8266873251512428	-0.8192620542415842	-0.8018431680953392	-0.6137772096097307	cell division%3B membrane protein involved in shape determination	1245	Cell cycle control and mitosis
NP_414632.1	murG	21	23	0.3328	0	3.280195922452031	0.9827	0.0	-2.428272219255777	NaN	NaN	NaN	ds87	1068	Cell wall/membrane/envelop biogenesis
NP_414633.1	murC	38	32	0.8643	6	8.435756500568672	0.8021	0.0943	-1.4490412163772985	-0.2462582361678062	-1.0753175363567438	-0.3979086097648441	ds88	1476	Cell wall/membrane/envelop biogenesis
NP_414634.1	ddlB	15	20	0.1151	0	2.0113157476081196	0.9128	0.0	-0.6365364888815154	NaN	NaN	NaN	D-alanine-D-alanine ligase B%2C affects cell division	921	Cell wall/membrane/envelop biogenesis
NP_414635.1	ftsQ	12	18	0.0599	3	2.998517549166439	0.3379	0.3555	0.6102249562613391	-0.07229563351164438	-0.24993437302667065	1.8681532919028014	cell division protein%3B ingrowth of wall at septum	831	Cell wall/membrane/envelop biogenesis
NP_414636.1	ftsA	28	28	0.557	8	6.257749073390356	0.1261	0.7456	1.3423659324603048	-0.43857353949002653	-0.0613172938041335	-0.6549071103666213	ATP-binding cell division protein%2C septation process%2C complexes with FtsZ%2C associated with junctions of inner and outer membranes	1263	Cell cycle control and mitosis
NP_414637.1	ftsZ	27	25	0.6788	4	6.25149149476869	0.8178	0.0752	-1.0240289677610028	-0.1311060667260564	-0.5790053977682251	0.9737935575164451	cell division%3B forms circumferential ring%3B tubulin-like GTP-binding protein and GTPase	1152	Cell cycle control and mitosis
NP_414638.1	lpxC	19	20	0.436	4	3.25990602368246	0.2146	0.5785	-0.4354693918759506	-0.16815114390912622	-0.5565414418499165	-0.732445534697578	UDP-3-O-acyl N-acetylglucosamine deacetylase%3B lipid A biosynthesis	918	Cell wall/membrane/envelop biogenesis
NP_414640.1	secA	51	60	0.1199	12	10.625373047251717	0.2316	0.6393	1.1183080351979668	0.9347840978573847	0.6702663065961985	-0.7718034193115699	preprotein translocase%3B secretion protein	2706	Intracellular trafficing and secretion
NP_414641.1	mutT	7	8	0.3553	0	1.3817104976700356	0.8248	0.0	-1.7578184873198401	NaN	NaN	NaN	7%2C8-dihydro-8-oxoguanine-triphosphatase%2C prefers dGTP%2C causes AT-GC transversions	390	Replication and repair
NP_414641.1	mutT	7	8	0.3553	0	1.3817104976700356	0.8248	0.0	-1.7578184873198401	NaN	NaN	NaN	7%2C8-dihydro-8-oxoguanine-triphosphatase%2C prefers dGTP%2C causes AT-GC transversions	390	General Functional Prediction only
NP_414643.1	yacG	6	4	0.863	2	1.4891323049832894	0.152	0.5137	0.9065763348966126	NaN	NaN	NaN	ds97	198	Function Unknown
NP_414645.1	coaE	14	14	0.5994	4	3.184270056593341	0.177	0.6095	0.0	-0.1039934936421584	-0.5849539516497988	0.9487875959988741	putative DNA repair protein	621	Coenzyme metabolism
NP_414646.1	guaC	17	23	0.0988	2	3.0912032199074395	0.641	0.1327	-0.6787164649576893	NaN	NaN	NaN	ds100	1044	Nucleotide metabolism and transport
NP_414648.1	hofC	26	26	0.501	6	4.74319897652608	0.1703	0.6696	1.1739050539386393	-0.2447547474985399	0.07791434671430911	-0.4106328356414546	putative integral membrane protein involved in biogenesis of fimbriae%2C protein transport%2C DNA uptake	1203	Cell motility
NP_414648.1	hofC	26	26	0.501	6	4.74319897652608	0.1703	0.6696	1.1739050539386393	-0.2447547474985399	0.07791434671430911	-0.4106328356414546	putative integral membrane protein involved in biogenesis of fimbriae%2C protein transport%2C DNA uptake	1203	Intracellular trafficing and secretion
NP_414649.1	hofB	22	30	0.0491	7	4.556098755798618	0.0519	0.8668	1.1025638035154552	2.0171912929151716	-0.5034390319726217	-0.09945592246703078	putative integral membrane protein involved in biogenesis of fimbriae%2C protein transport%2C DNA uptake	1386	Cell motility
NP_414649.1	hofB	22	30	0.0491	7	4.556098755798618	0.0519	0.8668	1.1025638035154552	2.0171912929151716	-0.5034390319726217	-0.09945592246703078	putative integral membrane protein involved in biogenesis of fimbriae%2C protein transport%2C DNA uptake	1386	Intracellular trafficing and secretion
NP_414650.1	ppdD	8	10	0.3461	0	0.9754154758760103	0.6623	0.0	-1.4699981972355396	NaN	NaN	NaN	prelipin peptidase dependent protein	441	Cell motility
NP_414650.1	ppdD	8	10	0.3461	0	0.9754154758760103	0.6623	0.0	-1.4699981972355396	NaN	NaN	NaN	prelipin peptidase dependent protein	441	Intracellular trafficing and secretion
NP_414651.1	nadC	10	20	0.008	2	1.8444698553347911	0.2662	0.4048	0.7099525791087199	NaN	NaN	NaN	ds104	894	Coenzyme metabolism
NP_414652.1	ampD	11	12	0.4258	5	3.3019411292766137	0.0491	0.8177	0.0	-0.33627165903954365	0.9669475651098441	0.2886715604433201	regulates ampC	552	Defense mechanisms
NP_414653.1	ampE	11	19	0.0254	2	2.979900129015113	0.6219	0.1354	-1.1692323053000109	NaN	NaN	NaN	regulates ampC	855	Defense mechanisms
NP_414654.1	aroP	34	30	0.791	8	6.392314363816942	0.1651	0.7113	-0.2928541333460183	-0.40422913663560256	-0.0639648809322389	-1.2416710020304655	aromatic amino acid transport protein	1374	Amino Acid metabolism and transport
NP_414655.1	pdhR	19	17	0.7599	3	4.4841271873460835	0.7181	0.106	-1.3477334436633746	-0.07159351029706394	-0.4016082377573348	-0.3948672389555895	transcriptional regulator for pyruvate dehydrogenase complex	765	Transcription
NP_414656.1	aceE	62	59	0.6904	19	13.183791003376312	0.016	0.9666	2.079184723697186	-0.5129110550524789	-0.352274735759765	0.9555819866499178	pyruvate dehydrogenase %28decarboxylase component%29	2664	Energy production and conversion
NP_414657.1	aceF	38	42	0.2988	11	6.796354306580212	0.0213	0.9482	2.1462899147241554	0.9199369053644583	-1.2647111190046645	-0.6230181178525834	pyruvate dehydrogenase %28dihydrolipoyltransacetylase component%29	1893	Energy production and conversion
NP_414658.1	lpd	38	31	0.9107	7	7.47049359558717	0.4928	0.334	-0.9026566311815576	-0.31557945286792877	-1.3190497879055152	-0.825443054455439	lipoamide dehydrogenase %28NADH%29%3B component of 2-oxodehydrogenase and pyruvate complexes%3B L-protein of glycine cleavage complex	1425	Energy production and conversion
NP_414660.1	acnB	51	57	0.1996	15	11.639156650753353	0.0814	0.8535	1.0827596321680226	0.0737499505458261	0.2923192206323776	-0.9637043904470278	aconitate hydrase B	2598	Energy production and conversion
NP_414661.2	yacL	2	8	0.0078	0	0.11584051439211698	0.1117	0.0	-1.0584593211143174	NaN	NaN	NaN	ds114	363	Function Unknown
NP_414662.1	speD	15	17	0.3029	1	3.7522706727630504	0.9445	0.0068	-1.8506045759099932	NaN	NaN	NaN	ds115	795	Amino Acid metabolism and transport
NP_414663.1	speE	19	19	0.5436	7	5.007349218025203	0.0737	0.8146	1.5253233557139754	-0.4153553414866256	0.5601763024508566	-0.06339115555321634	spermidine synthase %3D putrescine aminopropyltransferase	867	Amino Acid metabolism and transport
NP_414666.1	gcd	52	53	0.482	16	13.594728288860924	0.1448	0.7569	1.3228842551678663	-1.0375168616294277	-0.13816674535284496	0.48314785503602914	ds119	2391	Carbohydrate metabolism and transport
NP_414667.4	hpt	16	12	0.9268	4	2.9216556018285713	0.1316	0.6793	1.1765339011217155	-0.14892654845703143	-0.5663768667766382	0.9880441554734929	ds120	537	Nucleotide metabolism and transport
NP_414669.1	yadG	19	20	0.417	5	4.651099938229039	0.2979	0.477	0.9610018324791387	-0.20411393876950826	-0.8512683082122203	0.19628665270800402	putative ATP-binding component of a transport system	927	Defense mechanisms
NP_414670.1	yadH	18	17	0.6621	6	2.867547116172511	0.0136	0.9552	1.9984350154518136	2.6275710720581786	0.13023891981107466	-0.35051832908186853	ds123	771	Defense mechanisms
NP_414671.1	yadI	7	10	0.22	0	1.5099116705670155	0.8549	0.0	-1.8072205332650948	NaN	NaN	NaN	putative PTS enzyme II B component	441	Carbohydrate metabolism and transport
NP_414672.1	yadE	19	27	0.0459	3	4.446281420277498	0.7186	0.1118	-1.3348892944875554	-0.036077167719212044	-0.3318332736360446	-0.4027826848480047	conserved hypothetical protein	1230	Carbohydrate metabolism and transport
NP_414673.1	panD	12	8	0.9317	0	2.5090483322576795	0.9602	0.0	-1.7828301462468183	NaN	NaN	NaN	ds126	381	Coenzyme metabolism
NP_414674.1	yadD	21	20	0.6526	1	4.703496710589922	0.9764	0.0025	-2.2992672957165166	NaN	NaN	NaN	ds127	903	Function Unknown
NP_414675.1	panC	19	19	0.5773	5	4.566992094210979	0.2903	0.4905	0.9599728880372611	-0.30256781690174	0.46156260635543755	-0.992089378675139	ds128	852	Coenzyme metabolism
NP_414676.1	panB	11	17	0.0473	3	2.1768353038750923	0.1225	0.6289	-0.45977263912222843	NaN	2.807170563385407	-0.3292276485990496	ds129	795	Coenzyme metabolism
NP_414677.1	yadC	19	27	0.0427	4	4.231586590015386	0.4173	0.3287	-0.8458448755395742	-0.08395618192476242	-0.5397614079134906	-0.7375148251193412	putative fimbrial-like protein	1239	Cell motility
NP_414677.1	yadC	19	27	0.0427	4	4.231586590015386	0.4173	0.3287	-0.8458448755395742	-0.08395618192476242	-0.5397614079134906	-0.7375148251193412	putative fimbrial-like protein	1239	Intracellular trafficing and secretion
NP_414680.4	yadM	10	12	0.2696	1	1.737354822779842	0.551	0.1271	0.0	NaN	NaN	NaN	putative fimbrial-like protein	570	Cell motility
NP_414680.4	yadM	10	12	0.2696	1	1.737354822779842	0.551	0.1271	0.0	NaN	NaN	NaN	putative fimbrial-like protein	570	Intracellular trafficing and secretion
NP_414681.1	htrE	63	57	0.8056	8	11.65610903982476	0.8765	0.06	-0.2631101190379521	-0.3081446901472925	1.3621852731952655	1.8729060064945573	probable outer membrane porin protein involved in fimbrial assembly	2598	Cell motility
NP_414681.1	htrE	63	57	0.8056	8	11.65610903982476	0.8765	0.06	-0.2631101190379521	-0.3081446901472925	1.3621852731952655	1.8729060064945573	probable outer membrane porin protein involved in fimbrial assembly	2598	Intracellular trafficing and secretion
NP_414683.1	yadN	11	13	0.3442	1	1.837764729594665	0.5974	0.0987	-1.2472607091326542	NaN	NaN	NaN	putative fimbrial-like protein	585	Cell motility
NP_414683.1	yadN	11	13	0.3442	1	1.837764729594665	0.5974	0.0987	-1.2472607091326542	NaN	NaN	NaN	putative fimbrial-like protein	585	Intracellular trafficing and secretion
NP_414684.1	folK	8	10	0.2445	2	1.9161718763890785	0.28	0.3651	0.0	NaN	NaN	NaN	7%2C8-dihydro-6-hydroxymethylpterin- pyrophosphokinase	480	Coenzyme metabolism
NP_414685.4	pcnB	22	31	0.0452	6	5.131768695064816	0.2106	0.5986	1.090876181518947	-0.2445676815902828	1.0603779192073985	-0.370719799369125	ds138	1398	Translation
NP_414687.1	dksA	13	10	0.8786	5	3.823620447238279	0.1216	0.6889	1.2036675101109782	-0.2857579372510769	0.6995046884409637	-0.9906216287123268	dnaK suppressor protein	456	Signal Transduction
NP_414688.1	sfsA	10	15	0.0739	1	1.3137488158499802	0.3783	0.2486	-0.7840153232231026	NaN	NaN	NaN	probable regulator for maltose metabolism	705	General Functional Prediction only
NP_414689.4	ligT	10	12	0.3599	0	1.6171252419217361	0.8478	0.0	-1.7147740182989883	NaN	NaN	NaN	ds142	531	Translation
NP_414690.4	hrpB	48	54	0.2245	15	12.506192347164117	0.1305	0.7774	-0.22772056093835588	-1.0116760506403615	-0.0416778765325316	-1.5059183959318148	helicase%2C ATP-dependent	2430	Replication and repair
NP_414691.1	mrcB	62	56	0.823	17	16.11159308801618	0.3079	0.5645	0.33685348122976805	0.7331022384299604	-1.2257729983611367	0.762303146126623	peptidoglycan synthetase%3B penicillin-binding protein 1B	2535	Cell wall/membrane/envelop biogenesis
NP_414692.1	fhuA	34	50	0.0079	11	10.240372927475269	0.2806	0.5553	0.9460001938022842	2.6142974525415474	-1.2417079310879915	1.150350858779533	outer membrane protein receptor for ferrichrome%2C colicin M%2C and phages T1%2C T5%2C and phi80	2244	Inorganic ion transport and metabolism
NP_414693.1	fhuC	13	17	0.1433	2	3.033427617875463	0.6328	0.1293	-1.1686931434551422	NaN	NaN	NaN	ATP-binding component of hydroxymate-dependent iron transport	798	Inorganic ion transport and metabolism
NP_414693.1	fhuC	13	17	0.1433	2	3.033427617875463	0.6328	0.1293	-1.1686931434551422	NaN	NaN	NaN	ATP-binding component of hydroxymate-dependent iron transport	798	Coenzyme metabolism
NP_414694.1	fhuD	19	20	0.4905	5	4.576928757692319	0.282	0.4925	0.8844181426670078	-0.21548926809080524	0.5038038169390424	-1.0475282258843148	hydroxamate-dependent iron uptake%2C cytoplasmic membrane component%3B periplasmic-binding component of ABC superfamily	891	Inorganic ion transport and metabolism
NP_414695.1	fhuB	42	44	0.4219	8	9.032369335225471	0.5837	0.2711	0.5147274580987755	-0.3186075578035903	-0.10506349226785232	-1.247155983241908	ds148	1983	Inorganic ion transport and metabolism
NP_414696.1	hemL	16	28	0.0058	3	2.8334675411759025	0.3071	0.4342	0.858872155541636	NaN	-0.3069237680033422	-0.4362515908757447	ds149	1281	Coenzyme metabolism
NP_414699.1	yadS	17	14	0.8639	4	4.435110638549358	0.4712	0.2948	-0.5835201894387777	-0.1864530372488954	-0.5711302546644147	-0.7612231110336328	ds152	624	Function Unknown
NP_414702.1	dgt	29	33	0.233	6	6.360446416684987	0.4642	0.3365	0.4190830190171121	-0.2516113432854033	-0.059531693806997736	-0.3792452939516267	ds155	1518	Nucleotide metabolism and transport
NP_414706.2	yaeI	17	18	0.4667	4	4.645127260412144	0.5301	0.2508	-0.575969459394049	-0.16530021998952035	-0.5118130418420374	1.0066061406736122	ds159	813	General Functional Prediction only
NP_414708.1	dapD	20	18	0.7252	3	2.703651259140341	0.2743	0.4688	0.6260088858957663	-0.07368022385342465	-0.32114427581820304	-0.40562866079415033	ds160	825	Amino Acid metabolism and transport
NP_414709.1	glnD	48	59	0.0654	8	15.448318788166421	0.994	0.0019	-0.8855488993248405	-0.31019893197655735	-0.11431148177512912	0.01571883581861491	protein PII%3B uridylyltransferase acts on regulator of glnA	2673	Post-translational modification, protein turnover, chaperone functions
NP_414710.1	map	22	17	0.8982	4	3.539245684868334	0.2635	0.5032	0.6003351140279469	-0.12942544827658103	-0.5673212177455585	-0.7065281018877149	ds162	795	Translation
NP_414711.1	rpsB	16	16	0.5628	2	4.0215180730531594	0.8505	0.0355	0.0	NaN	NaN	NaN	ds163	726	Translation
NP_414712.1	tsf	12	19	0.0474	1	1.251674334414726	0.3655	0.2609	0.0	NaN	NaN	NaN	ds164	852	Translation
NP_414713.1	pyrH	19	16	0.8301	4	5.235278168514097	0.6674	0.1489	-0.588725574737643	-0.16341764255045735	-0.5641626379616665	-0.7220550178694702	ds165	726	Nucleotide metabolism and transport
NP_414714.1	frr	17	12	0.9423	5	3.6100344229269465	0.1067	0.7329	1.2318102534992847	-0.2132821322755735	1.965800635918643	-0.9937942433802074	ribosome releasing factor	558	Translation
NP_414715.1	dxr	24	26	0.3503	4	5.265900917508133	0.6493	0.1645	0.0	-0.14857541012517256	-0.5903667027118022	0.9043388248545299	ds167	1197	Lipid metabolism
NP_414717.2	cdsA	22	19	0.8143	3	4.598786072462517	0.7221	0.1104	-0.5434430605350603	-0.06723012347722641	3.2956501580741207	-0.4071318338657442	CDP-diglyceride synthetase	858	Lipid metabolism
NP_414721.1	lpxD	35	23	0.997	12	7.484467479575686	0.0167	0.9585	0.6001566770094193	-0.31097834266187374	-0.7277958652604837	-0.32869793384034285	ds173	1026	Cell wall/membrane/envelop biogenesis
NP_414722.1	fabZ	10	10	0.5779	3	2.719522084725513	0.262	0.4407	0.0	-0.13110606672605407	2.3500223174191213	-0.3889251736486897	ds174	456	Lipid metabolism
NP_414723.1	lpxA	23	17	0.9377	4	4.016484181013906	0.3749	0.3931	0.0	-0.17555193713159992	-0.5886399385455421	-0.7164240498317782	UDP-N-acetylglucosamine acetyltransferase%3B lipid A biosynthesis	789	Cell wall/membrane/envelop biogenesis
NP_414724.1	lpxB	17	25	0.0349	6	3.847385369613521	0.0423	0.8669	0.0	-0.28873479560517856	0.023804792088622066	2.4526227571156953	tetraacyldisaccharide-1-P%3B lipid A biosynthesis%2C penultimate step	1149	Cell wall/membrane/envelop biogenesis
NP_414725.1	rnhB	10	13	0.213	3	2.2086276667873994	0.1358	0.6229	0.8178472792553818	-0.1326755381091025	-0.3323900126186534	-0.47830980067474177	RNAse HII%2C degrades RNA of DNA-RNA hybrids	597	Replication and repair
NP_414726.1	dnaE	85	77	0.851	30	22.761976217115233	0.0175	0.9685	1.931740415415034	-0.5799789819352372	-1.1975893264709474	-1.3067204443447842	DNA polymerase III%2C alpha subunit	3483	Replication and repair
NP_414727.1	accA	23	21	0.7117	5	5.247310058209613	0.4378	0.3432	0.4439970650732053	-0.2036229816018296	-0.7840449551743993	0.20635703822999657	acetylCoA carboxylase%2C carboxytransferase component%2C alpha subunit	960	Lipid metabolism
NP_414728.1	ldcC	48	47	0.5757	20	11.56243267433382	7.0E-4	0.9976	0.28743631445473317	0.07873883068505558	2.158813588788854	1.0678818266836567	ds180	2142	Amino Acid metabolism and transport
NP_414729.4	yaeR	6	8	0.2235	2	2.1398818316147676	0.3579	0.2657	0.8358057662295781	NaN	NaN	NaN	ds181	390	Amino Acid metabolism and transport
NP_414731.2	rof	4	6	0.3196	0	0.9184955587803937	0.6756	0.0	-1.4936276961743569	NaN	NaN	NaN	ds183	255	Transcription
NP_414732.1	yaeQ	12	12	0.5702	4	3.93741711507538	0.3493	0.3761	0.5756639559298139	-0.22477870197099198	1.5211498845928197	-0.6234765635345988	ds185	546	Function Unknown
NP_414736.1	proS	43	38	0.8344	9	10.33358507677226	0.6182	0.2433	0.2927963773801244	-0.45114792700168393	0.1305608757742166	-1.0871604711024976	proline tRNA synthetase	1719	Translation
NP_414744.1	yafC	19	20	0.4417	4	3.4667075218844654	0.2442	0.5273	0.6177358067982825	-0.15880144945364089	-0.5778881721569292	0.994806101405486	putative transcriptional regulator LYSR-type	915	Transcription
NP_414745.1	yafD	13	18	0.1404	6	3.6589866223091048	0.0199	0.9134	1.4214824328002171	-0.17064964949059314	-1.0178245031961342	-1.2462868942514624	ds198	801	Function Unknown
NP_414746.1	yafE	9	14	0.0984	0	1.932794370051448	0.9052	0.0	-1.9024151995275702	NaN	NaN	NaN	putative biotin synthesis protein	624	Secondary Structure
NP_414746.1	yafE	9	14	0.0984	0	1.932794370051448	0.9052	0.0	-1.9024151995275702	NaN	NaN	NaN	putative biotin synthesis protein	624	General Functional Prediction only
NP_414748.1	gloB	19	17	0.7763	2	5.161099955778469	0.9437	0.0131	-2.040740844415287	NaN	NaN	NaN	probable hydroxyacylglutathione hydrolase	756	General Functional Prediction only
NP_414749.2	yafS	12	16	0.1737	2	3.614011769760866	0.7784	0.0609	-1.5018787111894631	NaN	NaN	NaN	ds202	723	Secondary Structure
NP_414749.2	yafS	12	16	0.1737	2	3.614011769760866	0.7784	0.0609	-1.5018787111894631	NaN	NaN	NaN	ds202	723	General Functional Prediction only
NP_414750.1	rnhA	9	10	0.4044	2	1.8779998294559994	0.2769	0.3967	-0.8263837917437945	NaN	NaN	NaN	RNase HI%2C degrades RNA of DNA-RNA hybrids%2C participates in DNA replication	468	Replication and repair
NP_414751.1	dnaQ	16	16	0.5469	7	3.5974741247287882	0.0064	0.9682	2.26748946276919	-0.47494720141512126	-0.4249671779454549	-0.9105491887729215	DNA polymerase III%2C epsilon subunit	732	Replication and repair
NP_414754.1	yafV	17	17	0.5641	2	3.0388401856114027	0.6275	0.1391	0.594944898450512	NaN	NaN	NaN	putative EC 3.5. amidase-type enzyme	771	General Functional Prediction only
NP_414757.1	gmhA	17	13	0.9209	7	3.3650901055791924	0.0058	0.9768	0.890578913038599	-0.4572190770961641	-0.2723865537455986	-0.21698692614329326	phosphoheptose isomerase	579	Carbohydrate metabolism and transport
NP_414758.1	yafJ	9	17	0.0165	3	2.5727677130178734	0.213	0.4877	-0.5371961997180768	NaN	-0.3454092092384763	-0.36733017936754486	putative amidotransferase	768	General Functional Prediction only
NP_414759.1	yafK	15	16	0.4204	5	3.080628481961627	0.0532	0.8362	0.5902312561055408	-0.2070424620508495	0.7305781253985809	-1.016713134515248	ds214	741	Function Unknown
NP_414760.1	yafQ	6	6	0.5748	1	2.061927481066959	0.6833	0.0648	-0.9237043887328426	NaN	NaN	NaN	ds215	279	Function Unknown
NP_414761.1	dinJ	11	6	0.9914	1	2.378276218726976	0.7623	0.0456	-0.7878997357959638	NaN	NaN	NaN	damage-inducible protein J	261	Replication and repair
NP_414762.1	yafL	17	16	0.6108	2	4.827251886693059	0.9334	0.0136	-1.8347449022873812	NaN	NaN	NaN	putative lipoprotein	750	Cell wall/membrane/envelop biogenesis
NP_414767.1	yafN	4	6	0.1992	1	1.0299461519122783	0.2423	0.2421	0.7806156010994597	NaN	NaN	NaN	ds222	294	Cell cycle control and mitosis
NP_414769.1	yafP	9	10	0.4494	1	2.136211970160175	0.6912	0.0672	-0.8483601619421708	NaN	NaN	NaN	ds224	453	Transcription
NP_414769.1	yafP	9	10	0.4494	1	2.136211970160175	0.6912	0.0672	-0.8483601619421708	NaN	NaN	NaN	ds224	453	General Functional Prediction only
ds226	prfH	10	11	0.4465	0	1.5211324360417429	0.8413	0.0	-1.736681357386476	NaN	NaN	NaN	pseudogene%2C RF-1 domain family%7Eprobable peptide chain release factor	501	Translation
NP_414772.1	pepD	27	32	0.1873	7	6.003170153703298	0.2126	0.6106	0.504125921061688	-0.32985912126541905	-0.45293198400537005	0.5466129691168399	ds227	1458	Amino Acid metabolism and transport
NP_414773.1	gpt	10	10	0.5693	2	2.562845238125474	0.5035	0.2099	0.0	NaN	NaN	NaN	ds228	459	Nucleotide metabolism and transport
NP_414776.1	phoE	15	23	0.0312	3	4.061083164388791	0.6291	0.1493	-0.667628097655981	-0.051054059036021615	-0.318485079551773	-0.41923904357937414	outer membrane pore protein E %28E%2CIc%2CNmpAB%29	1056	Cell wall/membrane/envelop biogenesis
NP_414777.1	proB	34	24	0.9839	3	5.990553656706868	0.9006	0.0294	-0.3560886725972482	-0.07703520686197199	-0.3309041203900761	-0.4126232993021386	ds232	1104	Amino Acid metabolism and transport
NP_414778.1	proA	27	28	0.4906	9	5.923745288651979	0.0354	0.9075	1.5414889597164672	-0.5906623246044002	0.45575778210881857	-0.5668293765581811	ds233	1254	Amino Acid metabolism and transport
NP_414781.1	ykfG	9	10	0.3775	0	3.1545989717397322	0.9863	0.0	-0.3942161216116572	NaN	NaN	NaN	putative DNA repair protein	477	Replication and repair
NP_414785.4	yafY	9	10	0.476	0	2.94728482819428	0.9822	0.0	-1.2752192689013095	NaN	NaN	NaN	hypothetical transcriptional regulator	444	Transcription
NP_414787.4	ykfA	17	19	0.357	3	4.7226677573404245	0.7621	0.0858	0.0	-0.0958261557948782	3.379529258998043	-0.40479251875522854	putative GTP-binding protein	864	General Functional Prediction only
NP_414788.1	perR	17	20	0.2968	5	3.6033480487849885	0.1143	0.7283	1.3387385790481816	-0.2243053676285052	0.46581005796299624	0.28463748038999326	peroxide resistance protein	894	Transcription
NP_414796.2	afuC	23	23	0.5418	11	5.8119679325130225	0.0017	0.9907	1.050151116475254	-0.9067567815424366	-0.8473642944703007	-1.5653815123890025	putative ATP-binding component of a transport system	1047	Amino Acid metabolism and transport
NP_414801.1	yagA	20	25	0.1397	2	5.0295298344670645	0.9505	0.009	-1.9695659278465594	NaN	NaN	NaN	ds261	1155	Replication and repair
NP_414802.2	yagE	26	20	0.9354	12	6.156739668240399	0.0017	0.9951	3.028375360625027	0.05732237597915762	-0.6637432259369261	0.24593381050852192	putative lyase%2Fsynthase	909	Amino Acid metabolism and transport
NP_414802.2	yagE	26	20	0.9354	12	6.156739668240399	0.0017	0.9951	3.028375360625027	0.05732237597915762	-0.6637432259369261	0.24593381050852192	putative lyase%2Fsynthase	909	Cell wall/membrane/envelop biogenesis
NP_414803.1	yagF	46	43	0.6904	18	8.815377790746815	0.0	1.0	3.2335527103608985	-0.6064824451995086	-0.4624136828361884	-1.0662258345713107	putative dehydratase	1968	Amino Acid metabolism and transport
NP_414803.1	yagF	46	43	0.6904	18	8.815377790746815	0.0	1.0	3.2335527103608985	-0.6064824451995086	-0.4624136828361884	-1.0662258345713107	putative dehydratase	1968	Carbohydrate metabolism and transport
NP_414804.1	yagG	32	30	0.652	5	7.305160389252742	0.8093	0.0791	-0.9507285803822039	-0.17524909385772464	0.5630960272609352	-0.9871776778462289	putative permease	1383	Carbohydrate metabolism and transport
NP_414805.1	yagH	24	35	0.019	0	5.989941610277386	0.9997	0.0	-2.4584012800105883	NaN	NaN	NaN	putative beta-xylosidase	1611	Carbohydrate metabolism and transport
NP_414806.1	yagI	14	17	0.2819	4	2.7512928908019516	0.099	0.7223	-0.381138736422413	-0.13728370659991757	1.4786471372572787	-0.7375914739488761	putative regulator	759	Transcription
NP_414807.1	argF	16	22	0.0898	2	4.796634297214609	0.9342	0.0133	-1.868856854112367	NaN	NaN	NaN	ornithine carbamoyltransferase 2%2C chain F	1005	Amino Acid metabolism and transport
NP_414812.1	yagL	21	15	0.9483	3	3.625408181370956	0.5085	0.2505	0.6557190150591165	-0.08150573612414176	-0.32997338548702	-0.41626729188031203	DNA-binding protein	699	Replication and repair
NP_414815.1	intF	30	31	0.4746	8	5.120840086060361	0.0373	0.901	1.7867420607470497	-0.4630722997747175	-0.9448172179328018	-0.5516721422423154	putative phage integrase	1401	Replication and repair
NP_414821.1	yagU	17	13	0.8779	3	4.198174539651042	0.6605	0.1413	-0.6324618573164038	-0.1120465751101843	-0.29885730085530715	2.5856771726569048	ds283	615	Function Unknown
NP_414822.1	ykgJ	4	7	0.1285	1	0.5585021578189847	0.087	0.5405	1.1491401043379268	NaN	NaN	NaN	putative ferredoxin	330	General Functional Prediction only
NP_414824.1	ecpD	30	36	0.1525	7	5.467052150457361	0.1383	0.7168	1.2954991922121626	-0.3241784752755342	-1.2793250076487066	-0.8459456088267452	putative receptor	1644	Cell motility
NP_414824.1	ecpD	30	36	0.1525	7	5.467052150457361	0.1383	0.7168	1.2954991922121626	-0.3241784752755342	-1.2793250076487066	-0.8459456088267452	putative receptor	1644	Intracellular trafficing and secretion
NP_414830.1	ykgM	6	6	0.6337	0	1.1092513767032914	0.7647	0.0	0.0	NaN	NaN	NaN	ds293	264	Translation
NP_414840.1	ykgE	9	16	0.0321	4	2.339911955273503	0.0408	0.8366	1.5978250249690875	-0.23443145564383505	1.25477475809523	0.748278565740045	putative dehydrogenase subunit	720	Energy production and conversion
NP_414841.1	ykgF	39	31	0.9349	13	8.982118552719433	0.029	0.9319	1.9636033526026382	-0.9614898626806839	-0.6623506471898447	-0.5300062339853187	ds306	1428	Energy production and conversion
NP_414842.4	ykgG	9	15	0.0431	2	2.3238004173121873	0.4257	0.2432	-1.0392176230166692	NaN	NaN	NaN	putative transporter	696	Function Unknown
NP_414845.1	betA	37	37	0.5473	12	9.394675373635721	0.0909	0.8143	0.0	0.4736226749941485	3.109910571392032	-1.4819686817467945	ds309	1671	Amino Acid metabolism and transport
NP_414846.1	betB	32	32	0.5081	10	6.492867682770539	0.0276	0.926	1.901865523945742	-0.5586649738421642	0.8197989224528465	-0.9276665910023726	NAD%2B-dependent betaine aldehyde dehydrogenase	1473	Energy production and conversion
NP_414847.3	betI	9	13	0.1471	5	1.41179980192394	4.0E-4	0.9959	3.5153654025119234	-0.34595299289822506	-1.1958064934779544	1.5446227699439363	probably transcriptional repressor of bet genes	588	Transcription
NP_414848.1	betT	42	45	0.3544	10	8.552285394780084	0.2002	0.6686	0.0	-0.573894061295827	-0.9293761130503593	-1.0436839980050527	high-affinity choline transport	2034	Cell wall/membrane/envelop biogenesis
NP_414850.1	yahB	31	21	0.9931	2	5.191867192657044	0.9323	0.0151	-0.885379660038086	NaN	NaN	NaN	putative transcriptional regulator LYSR-type	933	Transcription
NP_414852.1	yahD	16	13	0.8268	3	3.9037677797881605	0.5897	0.184	-1.1488198523096411	-0.06336925635197357	-0.32246870788429377	-0.39419026100572885	putative transcription factor	606	General Functional Prediction only
NP_414854.1	yahF	44	34	0.9694	13	10.910488484478718	0.1518	0.7389	1.2932252538735867	1.1316614304064498	-0.27353494823654045	-0.850601751630232	putative oxidoreductase subunit	1548	Energy production and conversion
NP_414857.1	yahI	22	21	0.6429	6	4.563133208459227	0.1252	0.7242	1.2721474789072278	-0.306789498166924	-0.11464747456476143	0.5665410454211529	putative kinase	951	Amino Acid metabolism and transport
NP_414858.1	yahJ	24	30	0.1152	1	5.255854465809207	0.9898	8.0E-4	-1.353041979187959	NaN	NaN	NaN	putative deaminase	1383	Nucleotide metabolism and transport
NP_414858.1	yahJ	24	30	0.1152	1	5.255854465809207	0.9898	8.0E-4	-1.353041979187959	NaN	NaN	NaN	putative deaminase	1383	General Functional Prediction only
NP_414859.1	yahK	24	23	0.6245	9	5.718839146368485	0.023	0.9323	1.985231708963842	-0.5943020233797359	-1.1092691214264212	-0.6019196617063967	putative oxidoreductase	1050	General Functional Prediction only
NP_414862.1	yahN	16	15	0.6894	2	3.347647993740063	0.7027	0.1002	-1.343401973538083	NaN	NaN	NaN	putative cytochrome subunit of dehydrogenase	672	Amino Acid metabolism and transport
NP_414864.1	prpR	28	35	0.1153	2	5.84831289650138	0.9637	0.0061	-2.0407674067046	NaN	NaN	NaN	regulator for prp operon	1587	Transcription
NP_414864.1	prpR	28	35	0.1153	2	5.84831289650138	0.9637	0.0061	-2.0407674067046	NaN	NaN	NaN	regulator for prp operon	1587	Signal Transduction
NP_414865.1	prpB	22	20	0.7597	9	4.724305630262464	0.0043	0.984	0.27007532043477334	-0.6643084102198663	-0.49207523462938313	0.11783060812088977	putative phosphonomutase 2	891	Carbohydrate metabolism and transport
NP_414867.1	prpC	22	26	0.2459	5	4.8540488729771925	0.3369	0.4343	0.5203839736319708	-0.1510238222092204	0.6172135204358512	0.11444638685779503	putative citrate synthase%3B propionate metabolism%3F	1170	Energy production and conversion
NP_414868.1	prpD	32	32	0.5414	7	8.81919170533244	0.7261	0.1434	-1.2025789470162733	-0.3253009436039947	-1.2816633935734898	0.6219663726237411	ds330	1452	General Functional Prediction only
NP_414869.1	prpE	47	42	0.8335	12	11.32783252298103	0.3176	0.5392	0.8627635262664034	-0.7541617382985003	-0.6935614062887582	1.768376649223929	putative propionyl-CoA synthetase	1887	Lipid metabolism
NP_414870.1	codB	20	28	0.0591	2	3.1080063950596393	0.6285	0.1518	-0.6416266691844219	NaN	NaN	NaN	cytosine permease%2Ftransport	1260	Nucleotide metabolism and transport
NP_414871.1	codA	27	28	0.4397	3	5.7847080028756706	0.8846	0.0354	-0.9499024521453754	-0.060105286987805186	-0.32978704737795966	-0.4096318305494543	ds333	1284	Nucleotide metabolism and transport
NP_414871.1	codA	27	28	0.4397	3	5.7847080028756706	0.8846	0.0354	-0.9499024521453754	-0.060105286987805186	-0.32978704737795966	-0.4096318305494543	ds333	1284	General Functional Prediction only
NP_414872.3	cynR	20	20	0.5701	2	3.894965359484375	0.8091	0.0552	0.0	NaN	NaN	NaN	cyn operon positive regulator	900	Transcription
NP_414873.1	cynT	12	14	0.2867	2	2.637093100727055	0.5236	0.1884	-0.7423552181006542	NaN	NaN	NaN	ds335	660	Inorganic ion transport and metabolism
NP_414874.1	cynS	16	10	0.9758	3	5.130076364568326	0.8364	0.0502	-1.1869103993180357	-0.07159351029706425	-0.41775423953704216	-0.39045717479317904	cyanate aminohydrolase%2C cyanase	471	Inorganic ion transport and metabolism
NP_414875.1	cynX	20	25	0.1397	4	3.9312955543767845	0.3446	0.412	0.5427941539359616	-0.13538133514746215	-0.5925343233441744	-0.7076363991426573	cyanate transport	1155	Inorganic ion transport and metabolism
NP_414876.1	lacA	18	13	0.9254	1	3.1228680213154547	0.8658	0.0238	-1.7313583334552158	NaN	NaN	NaN	ds338	612	General Functional Prediction only
NP_414877.1	lacY	26	28	0.4119	2	4.08404176396696	0.8195	0.0533	-1.5509859423340677	NaN	NaN	NaN	galactoside permease %28lactose permease%2C M protein%29 %28MFS family%29	1254	Carbohydrate metabolism and transport
NP_414877.1	lacY	26	28	0.4119	2	4.08404176396696	0.8195	0.0533	-1.5509859423340677	NaN	NaN	NaN	galactoside permease %28lactose permease%2C M protein%29 %28MFS family%29	1254	Amino Acid metabolism and transport
NP_414877.1	lacY	26	28	0.4119	2	4.08404176396696	0.8195	0.0533	-1.5509859423340677	NaN	NaN	NaN	galactoside permease %28lactose permease%2C M protein%29 %28MFS family%29	1254	Inorganic ion transport and metabolism
NP_414877.1	lacY	26	28	0.4119	2	4.08404176396696	0.8195	0.0533	-1.5509859423340677	NaN	NaN	NaN	galactoside permease %28lactose permease%2C M protein%29 %28MFS family%29	1254	General Functional Prediction only
NP_414878.1	lacZ	47	68	0.0025	14	15.552009950409193	0.6403	0.2358	-0.6983825982071227	-0.7405047917449346	-0.6756409234524815	0.8849846489530675	ds340	3075	Carbohydrate metabolism and transport
NP_414879.3	lacI	19	24	0.1612	3	5.655828281200962	0.8923	0.0305	-1.8113854731074848	-0.09475770843280769	-0.33737580324181565	2.517165762841675	transcriptional repressor of the lac operon	1083	Transcription
NP_414880.2	mhpR	16	18	0.321	4	3.6647296116272448	0.2833	0.4661	-0.7208543716137847	-0.16846525750560665	1.307785698879616	0.8758587622504815	transcriptional regulator for mhp operon	834	Transcription
NP_414881.1	mhpA	24	37	0.0116	8	6.889030308704376	0.2099	0.6265	0.5006513355133776	-0.3905615159736705	-0.8340375927592185	-0.6580069200594914	ds343	1665	Coenzyme metabolism
NP_414881.1	mhpA	24	37	0.0116	8	6.889030308704376	0.2099	0.6265	0.5006513355133776	-0.3905615159736705	-0.8340375927592185	-0.6580069200594914	ds343	1665	Energy production and conversion
NP_414883.5	mhpC	19	19	0.5436	6	4.628180707300929	0.1177	0.7206	0.0	-0.36086587805414483	0.05398595621749777	1.3190261468935567	ds345	867	General Functional Prediction only
NP_414884.2	mhpD	22	18	0.8797	4	4.749698139825108	0.547	0.235	-0.58016147434834	-0.1350702304737874	-0.5762790073732585	-0.7379378552505487	ds346	810	Secondary Structure
NP_414885.1	mhpF	19	21	0.3729	4	4.387596140633107	0.458	0.3011	-0.5679242754502761	5.666513171534699	1.0952387789095326	3.6754358132085434	acetaldehyde dehydrogenase	951	Secondary Structure
NP_414886.1	mhpE	20	22	0.338	6	6.485084335748429	0.4863	0.308	0.6461383604099972	-0.35347041055706285	0.0020471231738276867	-0.3408602901262422	4-hydroxy-2-ketovalerate aldolase	1014	Amino Acid metabolism and transport
NP_414887.2	mhpT	20	27	0.0893	4	4.0385447009515865	0.3735	0.3928	-0.770532786377776	-0.14138543376624974	-0.5900737137116285	0.8514687878304006	putative transport protein	1212	Carbohydrate metabolism and transport
NP_414887.2	mhpT	20	27	0.0893	4	4.0385447009515865	0.3735	0.3928	-0.770532786377776	-0.14138543376624974	-0.5900737137116285	0.8514687878304006	putative transport protein	1212	Amino Acid metabolism and transport
NP_414887.2	mhpT	20	27	0.0893	4	4.0385447009515865	0.3735	0.3928	-0.770532786377776	-0.14138543376624974	-0.5900737137116285	0.8514687878304006	putative transport protein	1212	Inorganic ion transport and metabolism
NP_414887.2	mhpT	20	27	0.0893	4	4.0385447009515865	0.3735	0.3928	-0.770532786377776	-0.14138543376624974	-0.5900737137116285	0.8514687878304006	putative transport protein	1212	General Functional Prediction only
NP_414888.4	yaiL	12	12	0.5878	0	2.614058288630405	0.9619	0.0	-1.392686669795117	NaN	NaN	NaN	ds350	540	Function Unknown
NP_414897.1	yaiP	24	26	0.3503	3	6.766758896608958	0.9584	0.0096	-1.4223529768126835	-0.05392720664458688	-0.3133164669052647	-0.4121253563081678	polysaccharide metabolism	1197	Cell wall/membrane/envelop biogenesis
NP_414898.4	yaiS	14	12	0.7567	2	3.5831570283860685	0.7688	0.0675	-1.32272684225149	NaN	NaN	NaN	ds359	558	Function Unknown
NP_414899.2	tauA	14	21	0.0473	2	2.3179886407642427	0.4139	0.2869	-0.9341758012124154	NaN	NaN	NaN	taurine transport system periplasmic protein	963	Inorganic ion transport and metabolism
NP_414900.1	tauB	13	17	0.183	1	2.6120102557906595	0.8146	0.0311	-0.7165385342860608	NaN	NaN	NaN	taurine ATP-binding component of a transport system	768	Inorganic ion transport and metabolism
NP_414901.1	tauC	23	18	0.9016	6	3.557133908458565	0.0447	0.8809	1.7640645538764002	-0.2957691381689896	-1.05435147885045	-0.38407575258538534	taurine transport system permease protein	828	Inorganic ion transport and metabolism
NP_414902.1	tauD	12	19	0.0474	3	2.2918367037484764	0.1568	0.5887	0.7969816646908421	-0.06723012347722732	-0.3318332736360446	-0.41940389090526703	ds363	852	Secondary Structure
NP_414903.4	hemB	28	21	0.942	3	5.817604606058417	0.8914	0.0363	-1.6118851939648877	-0.061758510602188794	-0.3520823425662335	-0.4127892244478061	5-aminolevulinate dehydratase %3D porphobilinogen synthase	975	Coenzyme metabolism
NP_414910.1	ampH	27	25	0.669	7	7.23480258019809	0.4331	0.3682	0.4276885074306566	-0.3579715232184926	-0.4548554077862928	0.6155960301190674	ds369	1158	Defense mechanisms
NP_414911.1	sbmA	28	27	0.6325	7	4.899013302058615	0.0948	0.8015	0.448025337828578	-0.3556049487955084	1.2809197072560352	-0.08645143401395738	sensitivity to microcin B17%2C possibly envelop protein	1221	Lipid metabolism
NP_414915.1	ddlA	26	24	0.7022	12	5.272604871979091	1.0E-4	0.9991	2.6688592164116147	1.0224529111843805	0.9285719889502818	-0.4537013613776938	ds374	1095	Cell wall/membrane/envelop biogenesis
NP_414917.2	phoA	21	31	0.0237	7	5.909468581254707	0.1828	0.6377	1.0009138423964419	-0.33892780697750735	-0.445309917155333	-0.8729874355778501	alkaline phosphatase%7Estart codon corrected	1416	Inorganic ion transport and metabolism
NP_414920.1	proC	20	18	0.7525	2	4.7268537136580875	0.9119	0.0216	-1.7563416199367121	NaN	NaN	NaN	pyrroline-5-carboxylate reductase	810	Amino Acid metabolism and transport
NP_414921.2	yaiI	11	10	0.691	2	2.131443574234833	0.3524	0.3122	-0.903352118607019	NaN	NaN	NaN	ds380	459	Function Unknown
NP_414922.1	aroL	11	11	0.5058	5	2.2287154740613278	0.0063	0.9635	1.3846854470068084	-0.17885341733286136	-0.7452168515392114	5.517836858775536	ds381	525	Amino Acid metabolism and transport
NP_414925.1	yaiE	3	6	0.1039	0	0.28341327080994155	0.2695	0.0	-1.1478522973626928	NaN	NaN	NaN	ds384	285	Function Unknown
NP_414927.1	rdgC	23	20	0.7975	6	4.739377290952017	0.1598	0.6766	1.0424916121870498	-0.3100458380411282	-0.025779685740301574	-0.5071881374647955	ds386	912	Replication and repair
NP_414930.3	araJ	20	26	0.1109	3	3.1787381996101676	0.3932	0.3498	-0.568925331330753	-0.061758510602187074	-0.32922764859905124	2.4389906518033335	involved in either transport or processing of arabinose polymers	1185	Carbohydrate metabolism and transport
NP_414931.1	sbcC	40	70	0.0	7	8.261855799317296	0.6239	0.227	0.6109800844859946	-0.21033511962249277	0.40721328442364424	-0.08319565982336792	ATP-dependent dsDNA exonuclease	3147	Replication and repair
NP_414932.1	sbcD	17	26	0.0231	2	3.20139541703318	0.6684	0.1173	-1.1878731042947566	NaN	NaN	NaN	ATP-dependent dsDNA exonuclease	1203	Replication and repair
NP_414933.1	phoB	13	15	0.3244	1	3.7869418528176997	0.9569	0.0048	-2.1403489116620737	NaN	NaN	NaN	positive response regulator for pho regulon%2C sensor is PhoR %28or CreC%29	690	Signal Transduction
NP_414933.1	phoB	13	15	0.3244	1	3.7869418528176997	0.9569	0.0048	-2.1403489116620737	NaN	NaN	NaN	positive response regulator for pho regulon%2C sensor is PhoR %28or CreC%29	690	Transcription
NP_414934.1	phoR	20	29	0.0429	3	3.579358787173397	0.5058	0.2426	-0.9638100258278535	-0.028294176933755324	3.291388171375841	-0.39824419125794275	positive and negative sensor protein for pho regulon	1296	Signal Transduction
NP_414935.1	brnQ	28	29	0.4554	6	4.665076764984924	0.1508	0.6946	-0.3380293459668025	-0.2513084792742918	0.9699020435955756	-0.4075160122734569	branched chain amino acid transport system II carrier protein	1320	Amino Acid metabolism and transport
NP_414936.1	proY	43	30	0.9928	6	7.6963742664784425	0.686	0.1744	-0.41333659995056726	-0.2447970433437814	0.025051028691820285	1.4553451880691395	proline permease transport protein	1374	Amino Acid metabolism and transport
NP_414937.2	malZ	30	40	0.0456	14	9.7984205131971	0.0173	0.9529	2.106451335244754	-0.8543004829210294	-1.0169355082392686	0.02571169334901774	ds395	1815	Carbohydrate metabolism and transport
NP_414939.1	queA	21	24	0.3273	4	5.3035028394931105	0.6649	0.1555	-1.0497620352409218	-0.12339734013867137	5.2794249670463325	-0.6918470266090726	synthesis of queuine in tRNA%3B probably S-adenosylmethionine:tRNA ribosyltransferase-isomerase	1071	Translation
NP_414940.1	tgt	29	25	0.84	9	7.832902026278442	0.2131	0.6315	1.139865620739677	0.9844063479693405	0.08678360311055462	-1.0778863619144001	ds398	1128	Translation
NP_414941.1	yajC	7	7	0.5455	1	1.3875427419596513	0.4288	0.1909	-0.8518005532812275	NaN	NaN	NaN	ds399	333	Intracellular trafficing and secretion
NP_414942.1	secD	53	41	0.9813	8	10.917591571886785	0.8176	0.0933	-1.3574723069163221	2.4581447450192835	3.4732482509584504	0.02229985549762479	protein secretion%3B membrane protein%2C part of the channel	1848	Intracellular trafficing and secretion
NP_414943.1	secF	32	21	0.9931	3	5.606240147284938	0.8609	0.0463	-1.6525982888015924	-0.06871478802877803	-0.3094523380214034	-0.4126232993021359	protein secretion%2C membrane protein	972	Intracellular trafficing and secretion
NP_414945.1	tsx	17	19	0.3137	3	3.3969726654358214	0.4507	0.2797	-0.6356227842768654	-0.07016862415279522	-0.3464962877425503	-0.4218735034527627	nucleoside channel%3B receptor of phage T6 and colicin K	885	Cell wall/membrane/envelop biogenesis
NP_414950.1	nusB	5	9	0.0775	1	0.5639905472280307	0.1004	0.5371	0.0	NaN	NaN	NaN	transcription termination%3B L factor	420	Transcription
NP_414951.1	thiL	25	22	0.8208	11	8.000887766704553	0.0499	0.8863	1.7072285314266025	0.16367927261400889	1.1606954320230072	-0.6847736853132385	ds409	978	Coenzyme metabolism
NP_414952.1	pgpA	19	11	0.9926	8	3.6405042349421275	0.0014	0.9903	0.7143001112043523	-0.6268790925178284	-0.7364595785999569	-0.09700100749773323	phosphatidylglycerophosphatase	519	Lipid metabolism
NP_414953.2	yajO	19	21	0.3279	5	4.787748929534872	0.3308	0.4514	0.0	-0.20867620824020153	-0.8531490677401546	-1.0039123220961186	putative NAD%28P%29H-dependent xylose reductase	975	Energy production and conversion
NP_414954.1	dxs	41	41	0.5252	6	9.213401963598148	0.8772	0.0513	-1.5761739668131407	-0.24231955587551926	0.021073935066359004	-0.3899096083877919	1-deoxyxylulose-5-phosphate synthase%3B flavoprotein	1863	Coenzyme metabolism
NP_414954.1	dxs	41	41	0.5252	6	9.213401963598148	0.8772	0.0513	-1.5761739668131407	-0.24231955587551926	0.021073935066359004	-0.3899096083877919	1-deoxyxylulose-5-phosphate synthase%3B flavoprotein	1863	Lipid metabolism
NP_414955.1	ispA	17	20	0.2869	3	5.334547496092006	0.8573	0.0413	-1.6331292752446889	-0.09740764623851961	-0.3158117848827119	-0.3736136767934866	ds413	900	Coenzyme metabolism
NP_414956.1	xseB	3	5	0.1901	0	1.0173778402811504	0.7183	0.0	0.0	NaN	NaN	NaN	exonuclease VII%2C small subunit	243	Replication and repair
NP_414960.2	yajQ	11	11	0.6011	3	2.6239494703783466	0.2457	0.474	0.0	-0.11785121144964761	-0.4014403352647768	-0.38104919409289023	ds418	492	Function Unknown
NP_414961.4	yajR	39	30	0.9641	4	6.571781480332956	0.8259	0.0775	0.3917653968554153	-0.127422639655994	-0.5506645567526229	-0.6919991471574422	putative transport protein	1365	Carbohydrate metabolism and transport
NP_414961.4	yajR	39	30	0.9641	4	6.571781480332956	0.8259	0.0775	0.3917653968554153	-0.127422639655994	-0.5506645567526229	-0.6919991471574422	putative transport protein	1365	Amino Acid metabolism and transport
NP_414961.4	yajR	39	30	0.9641	4	6.571781480332956	0.8259	0.0775	0.3917653968554153	-0.127422639655994	-0.5506645567526229	-0.6919991471574422	putative transport protein	1365	Inorganic ion transport and metabolism
NP_414961.4	yajR	39	30	0.9641	4	6.571781480332956	0.8259	0.0775	0.3917653968554153	-0.127422639655994	-0.5506645567526229	-0.6919991471574422	putative transport protein	1365	General Functional Prediction only
NP_414962.1	cyoE	21	20	0.6806	4	4.135606138392043	0.3919	0.3576	-0.905947732880917	-0.08865964217598964	-0.5761441831477421	0.9959723783811322	protoheme IX farnesyltransferase %28haeme O biosynthesis%29	891	Post-translational modification, protein turnover, chaperone functions
NP_414963.1	cyoD	11	7	0.9494	2	2.1453876754493035	0.3612	0.3096	0.0	NaN	NaN	NaN	ds421	330	Energy production and conversion
NP_414964.1	cyoC	14	13	0.616	3	3.016867013865137	0.3516	0.3742	0.0	-0.08273978443963059	-0.3475814216175592	-0.44385995436109754	ds422	615	Energy production and conversion
NP_414965.1	cyoB	58	44	0.9886	14	14.95571870050008	0.5572	0.3136	-0.6321079334737381	-0.9196532034422931	-0.3698245639887588	-1.0202787251280476	ds423	1992	Energy production and conversion
NP_414966.1	cyoA	22	21	0.6485	3	5.476059376739357	0.8556	0.0461	-1.4982591109987577	-0.06494068546790775	-0.2818499214800915	-0.4162672918803142	ds424	948	Energy production and conversion
NP_414967.1	ampG	23	32	0.0358	4	4.904536228494817	0.574	0.2281	0.0	-0.09896480238691313	-0.5622150595800697	-0.6989659828414801	regulates beta-lactamase synthesis	1476	Carbohydrate metabolism and transport
NP_414967.1	ampG	23	32	0.0358	4	4.904536228494817	0.574	0.2281	0.0	-0.09896480238691313	-0.5622150595800697	-0.6989659828414801	regulates beta-lactamase synthesis	1476	Amino Acid metabolism and transport
NP_414967.1	ampG	23	32	0.0358	4	4.904536228494817	0.574	0.2281	0.0	-0.09896480238691313	-0.5622150595800697	-0.6989659828414801	regulates beta-lactamase synthesis	1476	Inorganic ion transport and metabolism
NP_414967.1	ampG	23	32	0.0358	4	4.904536228494817	0.574	0.2281	0.0	-0.09896480238691313	-0.5622150595800697	-0.6989659828414801	regulates beta-lactamase synthesis	1476	General Functional Prediction only
NP_414968.4	yajG	13	13	0.5973	4	3.616997490605284	0.2606	0.4813	-0.8678499890505436	-0.18873779499869817	1.0992973716519656	-0.6935464944002979	putative polymerase%2Fproteinase	579	Cell wall/membrane/envelop biogenesis
NP_414969.4	bolA	8	7	0.7392	1	1.7862583368973421	0.5936	0.0974	-0.9531549989991277	NaN	NaN	NaN	possible regulator of murein genes	318	Signal Transduction
NP_414970.1	tig	25	29	0.2691	7	4.913901757716709	0.0805	0.8149	1.525474958282464	-0.306713567342277	3.700178046092224	-0.8262688851761975	trigger factor%3B a molecular chaperone involved in cell division	1299	Post-translational modification, protein turnover, chaperone functions
NP_414971.1	clpP	14	14	0.592	2	3.2163865631267834	0.6912	0.1024	-1.329555653900716	NaN	NaN	NaN	ATP-dependent proteolytic subunit of clpA-clpP serine protease%2C heat shock protein F21.5	624	Post-translational modification, protein turnover, chaperone functions
NP_414971.1	clpP	14	14	0.592	2	3.2163865631267834	0.6912	0.1024	-1.329555653900716	NaN	NaN	NaN	ATP-dependent proteolytic subunit of clpA-clpP serine protease%2C heat shock protein F21.5	624	Intracellular trafficing and secretion
NP_414972.1	clpX	31	28	0.7533	8	5.913831898653871	0.1072	0.783	1.3367832344823785	-0.41098813416883245	-0.7625931946177257	-1.2588487691982941	ATP-dependent specificity component of clpP serine protease%2C chaperone	1275	Post-translational modification, protein turnover, chaperone functions
NP_414973.1	lon	60	52	0.8932	16	13.347643844395506	0.1303	0.7862	0.30398953508424664	1.026236487147659	-0.451855142899348	1.1197449842795129	DNA-binding%2C ATP-dependent protease La%3B heat shock K-protein	2355	Post-translational modification, protein turnover, chaperone functions
NP_414974.1	hupB	5	6	0.427	2	0.7589638906151475	0.0245	0.8295	1.1944012636697994	NaN	NaN	NaN	DNA-binding protein HU-beta%2C NS1 %28HU-1%29	273	Replication and repair
NP_414976.1	ybaV	5	8	0.1499	1	1.0106620907294488	0.2539	0.2878	-0.7750153324569399	NaN	NaN	NaN	ds434	372	Replication and repair
NP_414979.1	ybaE	25	37	0.0146	5	6.564619260097749	0.6931	0.1477	0.49174862357437144	-0.20067671026807662	0.5340695659315695	-0.9939314731910092	ds437	1701	General Functional Prediction only
NP_414980.2	cof	13	18	0.1154	6	4.100424718439211	0.0554	0.8373	1.5609101874980726	-0.35787682238966917	-1.0758211219830878	-1.3204414351848617	ds438	819	General Functional Prediction only
NP_414981.4	ybaO	9	10	0.4295	1	2.5094100278159948	0.786	0.0373	0.0	NaN	NaN	NaN	putative LRP-like transcriptional regulator	459	Transcription
NP_414982.1	mdlA	39	39	0.5259	7	9.110555666653816	0.7461	0.1316	-0.8464507491380532	-0.32716100091433425	-0.41366556942820615	-1.5946085403245025	ds440	1773	Defense mechanisms
NP_414983.1	mdlB	32	39	0.1194	5	6.007852040311547	0.5786	0.2423	0.35171806992620597	-0.18791290910782604	-0.7859787809618047	-1.029230375435669	ds441	1782	Defense mechanisms
NP_414984.1	glnK	11	7	0.9397	1	1.7218207412995783	0.5356	0.118	-1.1805242093955353	NaN	NaN	NaN	nitrogen regulatory protein P-II 2	339	Amino Acid metabolism and transport
NP_414985.1	amtB	29	28	0.5936	5	5.363538977965605	0.4471	0.3474	-0.7846788689447763	-0.16301607330685758	-0.7904402953784887	0.16718245745230773	probable ammonium transporter	1287	Inorganic ion transport and metabolism
NP_414986.1	tesB	16	19	0.2676	3	4.58774795087327	0.7491	0.0923	-1.3268519516669492	-0.08923065994560463	-0.32038592135743793	-0.4220379397875745	ds444	861	Lipid metabolism
NP_414987.3	ybaY	8	13	0.0952	2	1.6130219763961842	0.2006	0.4855	0.0	NaN	NaN	NaN	glycoprotein%2Fpolysaccharide metabolism	573	Function Unknown
NP_414988.1	ybaZ	9	8	0.6417	1	1.9288314371519828	0.6266	0.0951	-0.8704107019790801	NaN	NaN	NaN	ds446	390	Replication and repair
NP_414989.1	ybaA	5	8	0.185	1	1.5852149266041997	0.5251	0.1091	-1.0045310608111744	NaN	NaN	NaN	ds447	354	Function Unknown
NP_414990.2	ylaB	36	34	0.6634	8	7.067370133397537	0.2525	0.59	1.0824423916081243	-0.43687754118030964	0.7292666347950097	-0.005099196147122568	ds448	1551	Signal Transduction
NP_414995.1	acrB	72	70	0.6453	14	14.159380143214374	0.4574	0.4128	-0.7253169788462421	0.7004470845297456	-1.0728344668990506	-0.6864317577961188	acridine efflux pump	3150	Defense mechanisms
NP_414996.1	acrA	26	26	0.5177	13	6.809836095836422	6.0E-4	0.9981	2.192071754823231	-0.18313406342434363	0.15493751981322942	0.1075698967705567	acridine efflux pump	1194	Cell wall/membrane/envelop biogenesis
NP_414997.1	acrR	14	14	0.5358	3	3.905672729580283	0.5892	0.1771	0.0	-0.11609447196745504	-0.279777669825714	-0.4086326176097785	acrAB operon repressor	648	Transcription
NP_415000.1	priC	6	12	0.0395	1	1.4544757336090166	0.4515	0.1429	0.0	NaN	NaN	NaN	ds458	528	Replication and repair
NP_415001.1	ybaN	12	8	0.9362	0	1.4654833679426007	0.8059	0.0	-1.6449082578784429	NaN	NaN	NaN	putative gene 58	378	Function Unknown
NP_415002.1	apt	17	12	0.9469	4	4.2745950196642895	0.4253	0.3169	0.5037483537222502	-0.175988567260644	-0.560867289957019	1.0138261189600095	ds460	552	Nucleotide metabolism and transport
NP_415003.1	dnaX	33	43	0.0617	5	7.986351136990418	0.8789	0.046	-1.6755082388626221	-0.15818508944434653	-0.833788656853733	0.13898815693507036	DNA polymerase III%2C tau and gamma subunits%3B DNA elongation factor III	1932	Replication and repair
NP_415004.1	ybaB	6	7	0.3879	2	1.5154004194463166	0.1332	0.5147	1.128411226949692	NaN	NaN	NaN	ds462	330	Function Unknown
NP_415005.1	recR	11	13	0.2947	3	2.2647439925742026	0.1405	0.6055	0.8254751936626101	-0.1718868046496897	-0.35726350562189335	-0.4281046471651069	recombination and repair	606	Replication and repair
NP_415006.1	htpG	35	41	0.1639	12	10.92459625927737	0.2455	0.6081	1.0713433985959506	-0.7301904040643539	-0.6434720485469255	0.08328380668746356	chaperone Hsp90%2C heat shock protein C 62.5	1875	Post-translational modification, protein turnover, chaperone functions
NP_415007.1	adk	15	14	0.6518	5	3.1935405780557176	0.0503	0.8348	1.4268266420688105	-0.2641654634860875	-0.7894898442062119	2.212726382363916	adenylate kinase activity%3B pleiotropic effects on glycerol-3-phosphate acyltransferase activity	645	Nucleotide metabolism and transport
NP_415008.1	hemH	14	21	0.0473	2	2.508372597405115	0.49	0.2037	0.716184666514704	NaN	NaN	NaN	ferrochelatase: final enzyme of heme biosynthesis	963	Coenzyme metabolism
NP_415009.1	aes	17	21	0.1894	4	5.204287380553678	0.6515	0.1575	-1.064665592637537	-0.1315000705916716	-0.6050889864496626	0.8074671143730601	ds467	960	Lipid metabolism
NP_415010.1	gsk	27	29	0.4031	7	7.233871495389777	0.4394	0.3684	0.4254259076796401	-0.4100403585473344	-0.49304309065842405	1.2442336391294462	inosine-guanosine kinase	1305	Carbohydrate metabolism and transport
NP_415012.1	fsr	35	27	0.9591	4	5.978608441404095	0.755	0.1086	-0.4360362236909151	-0.12171621344165214	1.4549884189112106	-0.7278472794670345	fosmidomycin resistance protein	1221	Carbohydrate metabolism and transport
NP_415012.1	fsr	35	27	0.9591	4	5.978608441404095	0.755	0.1086	-0.4360362236909151	-0.12171621344165214	1.4549884189112106	-0.7278472794670345	fosmidomycin resistance protein	1221	Amino Acid metabolism and transport
NP_415012.1	fsr	35	27	0.9591	4	5.978608441404095	0.755	0.1086	-0.4360362236909151	-0.12171621344165214	1.4549884189112106	-0.7278472794670345	fosmidomycin resistance protein	1221	Inorganic ion transport and metabolism
NP_415012.1	fsr	35	27	0.9591	4	5.978608441404095	0.755	0.1086	-0.4360362236909151	-0.12171621344165214	1.4549884189112106	-0.7278472794670345	fosmidomycin resistance protein	1221	General Functional Prediction only
NP_415013.1	ushA	31	36	0.1929	11	8.565843510635181	0.0887	0.8163	1.4923380236664454	-0.6609455993971796	-0.13796605321844216	0.6038544460181974	UDP-sugar hydrolase %285%27-nucleotidase%29	1653	Nucleotide metabolism and transport
NP_415014.1	ybaK	12	10	0.7432	6	3.6274093277743185	0.0192	0.9186	2.004672343400345	-0.28502275520748727	0.05562956883690723	-0.10724191784129686	ds472	480	Function Unknown
NP_415015.1	ybaP	13	17	0.1468	2	2.218417477812303	0.3834	0.3072	0.7800690928877234	NaN	NaN	NaN	putative ligase	795	Function Unknown
NP_415016.4	ybaQ	5	7	0.2122	2	1.3430107467620427	0.1019	0.5905	0.0	NaN	NaN	NaN	ds474	342	General Functional Prediction only
NP_415019.1	ybaT	33	28	0.8407	8	5.669231152290269	0.087	0.8185	0.0	-0.4434983634932708	0.5996823722890695	-1.237374810808818	putative amino acid%2Famine transport protein	1293	Amino Acid metabolism and transport
NP_415021.2	ybbJ	7	10	0.1828	1	1.4111714626626242	0.4248	0.188	0.0	NaN	NaN	NaN	ds479	459	Post-translational modification, protein turnover, chaperone functions
NP_415021.2	ybbJ	7	10	0.1828	1	1.4111714626626242	0.4248	0.188	0.0	NaN	NaN	NaN	ds479	459	Intracellular trafficing and secretion
NP_415025.4	ybbN	14	19	0.1315	5	3.1983394426999716	0.06	0.8244	0.6068556075441616	-0.1791509026725047	0.7033326869789405	-1.0121151565841113	putative thioredoxin-like protein	855	Post-translational modification, protein turnover, chaperone functions
NP_415026.1	ybbO	16	18	0.3702	7	3.1454134275459102	0.0039	0.9865	0.8445692329986967	-0.4189009287852299	-0.4198979084529074	-0.8224981522304208	putative oxidoreductase	810	Lipid metabolism
NP_415026.1	ybbO	16	18	0.3702	7	3.1454134275459102	0.0039	0.9865	0.8445692329986967	-0.4189009287852299	-0.4198979084529074	-0.8224981522304208	putative oxidoreductase	810	Secondary Structure
NP_415026.1	ybbO	16	18	0.3702	7	3.1454134275459102	0.0039	0.9865	0.8445692329986967	-0.4189009287852299	-0.4198979084529074	-0.8224981522304208	putative oxidoreductase	810	General Functional Prediction only
NP_415027.1	tesA	6	14	0.0101	0	1.0973208476156613	0.723	0.0	-1.5682716853922505	NaN	NaN	NaN	acyl-CoA thioesterase I%3B also functions as protease I	627	Amino Acid metabolism and transport
NP_415028.1	ybbA	13	15	0.3313	3	3.822377932889229	0.5679	0.1842	-1.0631751489014833	-0.07898136455437944	-0.4440213399345413	-0.38053279612876806	putative ATP-binding component of a transport system	687	Secondary Structure
NP_415029.1	ybbP	33	53	8.0E-4	8	7.9705455806298655	0.3964	0.4267	0.0	-0.36717671644745337	1.3315072106800185	-0.6473102017330846	putative oxidoreductase	2415	Secondary Structure
NP_415030.1	rhsD	76	95	0.0188	3	21.12755487654313	1.0	0.0	-2.1227821328285303	-0.03163701788887136	-0.3325754674980361	-0.402111758309785	rhsD protein in rhs element	4281	Cell wall/membrane/envelop biogenesis
NP_415038.1	allA	11	11	0.6257	1	2.4955815799399477	0.7854	0.0386	0.3572320941040729	NaN	NaN	NaN	ds496	483	Nucleotide metabolism and transport
NP_415040.1	gcl	36	39	0.3201	8	8.906491293625445	0.5596	0.281	0.0	-0.38276633151209555	-0.0943941788836471	-0.6209834201447697	ds498	1782	General Functional Prediction only
NP_415044.4	ybbW	36	32	0.7932	4	5.971898119664425	0.7446	0.1227	0.0	-0.11824064511827967	-0.5640375352504798	-0.7127488477197381	ds501	1455	Nucleotide metabolism and transport
NP_415044.4	ybbW	36	32	0.7932	4	5.971898119664425	0.7446	0.1227	0.0	-0.11824064511827967	-0.5640375352504798	-0.7127488477197381	ds501	1455	Coenzyme metabolism
NP_415046.4	ybbY	30	29	0.6416	1	4.865048559207436	0.9751	0.003	-2.2727779932460623	NaN	NaN	NaN	ds503	1302	Nucleotide metabolism and transport
NP_415051.1	fdrA	37	37	0.5508	6	9.241338520247867	0.8785	0.051	-1.6070583343009037	-0.2404110795057849	1.0671535285296303	0.5253620159217758	involved in protein transport%3B multicopy suppressor of dominant negative ftsH mutants	1668	Energy production and conversion
NP_415055.1	purK	21	23	0.3328	4	4.424187679565465	0.4649	0.2964	-0.55667150310037	-0.12213853602836679	1.0877513036743303	0.9974885495922254	phosphoribosylaminoimidazole carboxylase %3D AIR carboxylase%2C CO%282%29-fixing subunit	1068	Nucleotide metabolism and transport
NP_415056.1	purE	11	11	0.5483	0	2.2350991906340227	0.9392	0.0	-1.8600300938896568	NaN	NaN	NaN	phosphoribosylaminoimidazole carboxylase %3D AIR carboxylase%2C catalytic subunit	510	Nucleotide metabolism and transport
NP_415058.1	ppiB	8	11	0.2132	1	1.3859621729661982	0.4143	0.1972	0.5827467762154608	NaN	NaN	NaN	ds515	495	Post-translational modification, protein turnover, chaperone functions
NP_415059.1	cysS	21	30	0.0312	8	6.434909455200482	0.1328	0.7252	0.0	-0.3939571248736003	1.4667498307394702	-0.5733643050964468	cysteine tRNA synthetase	1386	Translation
NP_415060.1	ybcI	7	11	0.0905	0	1.018760791240129	0.6747	0.0	0.0	NaN	NaN	NaN	ds517	522	General Functional Prediction only
NP_415061.2	ybcJ	4	5	0.4836	0	0.8129013573759593	0.6369	0.0	0.0	NaN	NaN	NaN	ds518	213	Function Unknown
NP_415062.1	folD	23	19	0.8594	4	4.364491056688271	0.4465	0.3252	0.794075295560247	-0.13690519268765258	1.3033529839089206	-0.7081516222685795	5%2C10-methylene-tetrahydrofolate dehydrogenase%3B 5%2C10-methylene-tetrahydrofolate cyclohydrolase	867	Coenzyme metabolism
NP_415063.4	sfmA	12	12	0.5784	2	2.7181017635042455	0.5543	0.1677	0.4607379652742484	NaN	NaN	NaN	putative fimbrial-like protein	543	Cell motility
NP_415063.4	sfmA	12	12	0.5784	2	2.7181017635042455	0.5543	0.1677	0.4607379652742484	NaN	NaN	NaN	putative fimbrial-like protein	543	Intracellular trafficing and secretion
NP_415064.1	sfmC	16	15	0.642	4	3.1683945147604553	0.1711	0.6116	0.0	-0.1895884467366806	-0.6149901558695209	-0.6865076823090321	putative chaperone	693	Cell motility
NP_415064.1	sfmC	16	15	0.642	4	3.1683945147604553	0.1711	0.6116	0.0	-0.1895884467366806	-0.6149901558695209	-0.6865076823090321	putative chaperone	693	Intracellular trafficing and secretion
NP_415065.1	sfmD	49	58	0.1236	5	8.721448901914085	0.9232	0.0281	-1.6776881650561881	-0.13423644564269022	-0.8320179502284737	0.1504979324398127	putative outer membrane protein%2C export function	2604	Cell motility
NP_415065.1	sfmD	49	58	0.1236	5	8.721448901914085	0.9232	0.0281	-1.6776881650561881	-0.13423644564269022	-0.8320179502284737	0.1504979324398127	putative outer membrane protein%2C export function	2604	Intracellular trafficing and secretion
NP_415066.2	sfmH	20	22	0.3959	7	5.550692806084512	0.1443	0.7059	0.5350463737655894	2.5444286745213267	-0.41479187196405076	-0.06822005654005564	involved in fimbrial asembly	984	Cell motility
NP_415066.2	sfmH	20	22	0.3959	7	5.550692806084512	0.1443	0.7059	0.5350463737655894	2.5444286745213267	-0.41479187196405076	-0.06822005654005564	involved in fimbrial asembly	984	Intracellular trafficing and secretion
NP_415067.1	sfmF	11	11	0.5309	3	3.4157663587807052	0.4637	0.2515	0.0	-0.10737926002027581	-0.3470390964340638	-0.4136184334085171	putative fimbrial-like protein	516	Cell motility
NP_415067.1	sfmF	11	11	0.5309	3	3.4157663587807052	0.4637	0.2515	0.0	-0.10737926002027581	-0.3470390964340638	-0.4136184334085171	putative fimbrial-like protein	516	Intracellular trafficing and secretion
NP_415069.1	intD	24	26	0.4061	1	4.698168822499826	0.9759	0.0028	-0.30691945759345657	NaN	NaN	NaN	prophage DLP12 integrase	1164	Replication and repair
NP_415075.1	emrE	12	7	0.9756	0	2.1677546361318667	0.9152	0.0	-1.562708039636627	NaN	NaN	NaN	methylviologen resistance	333	Inorganic ion transport and metabolism
NP_415076.1	ybcK	50	34	0.9981	1	11.12838234854119	1.0	0.0	-3.091205529051168	NaN	NaN	NaN	ds534	1527	Replication and repair
NP_415077.1	ybcL	8	12	0.1219	1	1.5405399660543537	0.4869	0.1378	0.0	NaN	NaN	NaN	ds535	552	General Functional Prediction only
NP_415078.1	ybcM	19	17	0.6937	2	4.030180963468721	0.8166	0.0537	-1.1782682849006627	NaN	NaN	NaN	putative ARAC-type regulatory protein	798	Transcription
NP_415090.2	ybcV	11	9	0.8109	1	3.3914693157552294	0.9141	0.0111	-1.9415386476180077	NaN	NaN	NaN	putative an envelop protein	411	General Functional Prediction only
NP_415096.1	appY	17	16	0.6108	0	2.6252244454020714	0.9546	0.0	-1.303371304889664	NaN	NaN	NaN	regulatory protein affecting appA and other genes	750	Transcription
NP_415097.1	ompT	21	21	0.5469	4	5.078500001404989	0.6241	0.18	-1.150064435816588	-0.17585432115259458	-0.6242009604260923	-0.7000394401189883	outer membrane protein 3b %28a%29%2C protease VII	954	Cell wall/membrane/envelop biogenesis
NP_415098.1	envY	8	17	0.0075	1	1.1666068324787304	0.3277	0.2706	0.6647892533586982	NaN	NaN	NaN	envelope protein%3B thermoregulation of porin biosynthesis	762	Transcription
NP_415100.1	nfrA	44	66	0.0015	14	11.344576236006052	0.1054	0.8092	-0.2238431005669235	0.6698069251507612	2.184275628014051	4.642750892159068	bacteriophage N4 receptor%2C outer membrane protein	2973	General Functional Prediction only
NP_415108.1	pheP	31	30	0.5924	6	7.02332227790009	0.5841	0.2485	0.0	-0.2701043130409515	0.029707926906043947	1.3513514487717948	phenylalanine-specific transport system	1377	Amino Acid metabolism and transport
NP_415109.1	ybdG	41	27	0.997	10	8.150654334346298	0.1515	0.7264	1.1607115629712297	-0.6576411250774504	0.196813093870167	0.42418169739632156	putative transport	1248	Cell wall/membrane/envelop biogenesis
NP_415111.1	ybdF	10	8	0.8151	4	3.0740147020316257	0.1415	0.6279	0.0	-0.3200063215944583	1.3255755053500675	-0.8207247041342104	ds574	369	Function Unknown
NP_415113.1	ybdK	21	25	0.2489	6	5.46449439059114	0.2827	0.5203	0.0	-0.23156940974319953	-0.04303746633204295	-0.33299196848655443	ds576	1119	Function Unknown
NP_415115.2	entD	15	14	0.7077	3	2.931566893145737	0.3181	0.4019	0.5979261929916151	-0.09258516135360438	-0.39740118017989207	-0.43413882034622164	enterochelin synthetase%2C component D	621	Secondary Structure
NP_415116.1	fepA	39	49	0.0577	6	8.302291564814542	0.7849	0.1036	-1.256498895218062	-0.19754545737445758	0.029131001375806934	-1.2849384831780113	outer membrane receptor for ferric enterobactin %28enterochelin%29 and colicins B and D	2241	Inorganic ion transport and metabolism
NP_415117.2	fes	28	26	0.6631	9	7.666690759484865	0.19	0.6624	-0.5133655946149878	-0.5542837164053189	-1.1946020295847104	-1.1008569711444167	enterochelin esterase	1203	Inorganic ion transport and metabolism
NP_415119.1	fepE	25	25	0.5467	7	6.661205945989156	0.3287	0.4768	0.4897833412015508	-0.3223765992037105	0.39451612460409735	-0.05771030852307028	ferric enterobactin %28enterochelin%29 transport	1134	Cell wall/membrane/envelop biogenesis
NP_415120.1	fepC	17	18	0.4611	5	4.657334430787965	0.3082	0.4679	-0.4689126298421792	-0.24223026571086975	-0.8108171334109894	2.5931538210133596	ATP-binding component of ferric enterobactin transport	816	Inorganic ion transport and metabolism
NP_415120.1	fepC	17	18	0.4611	5	4.657334430787965	0.3082	0.4679	-0.4689126298421792	-0.24223026571086975	-0.8108171334109894	2.5931538210133596	ATP-binding component of ferric enterobactin transport	816	Coenzyme metabolism
NP_415121.1	fepG	24	22	0.7308	2	4.3479744625803525	0.8554	0.0406	-1.6555259347841165	NaN	NaN	NaN	ferric enterobactin transport protein%3B membrane component of ABC superfamily	993	Inorganic ion transport and metabolism
NP_415122.1	fepD	24	22	0.7101	5	5.261565902488541	0.4318	0.3544	-0.5023289021623284	-0.24360576640844428	-0.8138770080651893	0.1679200963091067	ferric enterobactin %28enterochelin%29 transport%3B membrane component of ABC superfamily	1005	Inorganic ion transport and metabolism
NP_415124.1	fepB	20	21	0.449	4	5.361221237628463	0.6767	0.1449	-0.55323591224147	-0.11697596150577354	-0.6282499694149751	0.9043125162786608	ferric enterobactin %28enterochelin%29 binding protein%3B periplasmic component%3B periplasmic-binding component of ABC superfamily	957	Inorganic ion transport and metabolism
NP_415125.1	entC	20	26	0.1183	4	4.406912927406381	0.4671	0.2903	-0.8830376674842422	-0.11216760887873366	-0.5831556234871427	-0.67313736060897	isochorismate hydroxymutase 2%2C enterochelin biosynthesis	1176	Coenzyme metabolism
NP_415125.1	entC	20	26	0.1183	4	4.406912927406381	0.4671	0.2903	-0.8830376674842422	-0.11216760887873366	-0.5831556234871427	-0.67313736060897	isochorismate hydroxymutase 2%2C enterochelin biosynthesis	1176	Secondary Structure
NP_415126.1	entE	33	35	0.365	14	7.687874513218766	0.0014	0.9957	2.344711390186155	0.05535238498534373	-1.001905304801655	0.5187928280408495	2%2C3-dihydroxybenzoate-AMP ligase	1611	Secondary Structure
NP_415128.1	entA	15	16	0.4048	3	2.6802326559155136	0.2499	0.4528	0.0	-0.0833501409559746	-0.3211442758182059	-0.4142813032741401	2%2C3-dihydro-2%2C3-dihydroxybenzoate dehydrogenase%2C enterochelin biosynthesis	747	Lipid metabolism
NP_415128.1	entA	15	16	0.4048	3	2.6802326559155136	0.2499	0.4528	0.0	-0.0833501409559746	-0.3211442758182059	-0.4142813032741401	2%2C3-dihydro-2%2C3-dihydroxybenzoate dehydrogenase%2C enterochelin biosynthesis	747	Secondary Structure
NP_415128.1	entA	15	16	0.4048	3	2.6802326559155136	0.2499	0.4528	0.0	-0.0833501409559746	-0.3211442758182059	-0.4142813032741401	2%2C3-dihydro-2%2C3-dihydroxybenzoate dehydrogenase%2C enterochelin biosynthesis	747	General Functional Prediction only
NP_415130.1	cstA	40	46	0.1696	14	9.425617979415039	0.0205	0.9524	0.5649299781500114	0.34698559860602024	1.0743750895357569	1.665163995295787	ds595	2106	Signal Transduction
YP_588442.1	ybdD	2	4	0.1552	1	1.0485262643736277	0.2696	0.212	0.7913216032432825	NaN	NaN	NaN	ds596	198	Function Unknown
NP_415132.1	ybdH	20	24	0.2194	7	4.103703248213482	0.0249	0.9275	0.4012144292320106	-0.3325283597394292	-0.4195773478010626	-0.8547382937087185	putative oxidoreductase	1089	Energy production and conversion
NP_415133.1	ybdL	19	26	0.0872	4	3.955632762184936	0.3609	0.4017	0.7721794281143582	-0.14751741441239907	-0.5536977834868264	0.9020393534681577	PLP-dependent methionine aminotransferase	1161	Amino Acid metabolism and transport
NP_415134.1	ybdM	19	14	0.9452	2	3.81855784579704	0.7964	0.0609	-1.4884477323977443	NaN	NaN	NaN	ds599	630	Transcription
NP_415135.1	ybdN	23	27	0.2424	2	3.65410716816278	0.7576	0.0746	-0.5895333160740024	NaN	NaN	NaN	ds600	1221	General Functional Prediction only
NP_415136.1	ybdO	31	20	0.996	4	6.421605241986508	0.8273	0.0675	-1.412699494448926	-0.15313393351086646	-0.5933577785406108	0.9567413177235684	putative transcriptional regulator LYSR-type	903	Transcription
NP_415137.2	dsbG	17	16	0.6182	4	4.199288623669781	0.4068	0.339	0.0	-0.136525706794229	-0.5840064128905309	0.758757906769727	thiol:disulfide interchange protein	747	Post-translational modification, protein turnover, chaperone functions
NP_415138.1	ahpC	17	12	0.9367	1	5.004451380064093	0.9894	9.0E-4	-1.5418757799936316	NaN	NaN	NaN	alkyl hydroperoxide reductase%2C C22 subunit%3B detoxification of hydroperoxides	564	Post-translational modification, protein turnover, chaperone functions
NP_415139.2	ahpF	37	34	0.7062	8	7.786919470594612	0.3667	0.4616	0.0	-0.38853092960693264	-0.05885666390915499	-0.6243063925872508	alkyl hydroperoxide reductase%2C F52a subunit%3B detoxification of hydroperoxides	1566	Post-translational modification, protein turnover, chaperone functions
NP_415141.1	ybdR	29	27	0.6766	6	6.7852675085494845	0.5444	0.2636	-0.8457162949252817	-0.2597347187962108	1.0051428286793844	0.563159690854556	putative oxidoreductase	1239	Amino Acid metabolism and transport
NP_415141.1	ybdR	29	27	0.6766	6	6.7852675085494845	0.5444	0.2636	-0.8457162949252817	-0.2597347187962108	1.0051428286793844	0.563159690854556	putative oxidoreductase	1239	General Functional Prediction only
NP_415143.1	rnk	6	9	0.1766	1	1.5102245079933594	0.4863	0.1349	0.5629703016648343	NaN	NaN	NaN	ds607	411	Transcription
NP_415144.1	rna	11	18	0.0421	5	3.0029487674664	0.0274	0.8837	1.5469670850051693	-0.32341265786310436	0.1021295806855497	0.3654997469830194	RNase I%2C cleaves phosphodiester bond between any two nucleotides	807	Translation
NP_415145.1	citT	35	32	0.7243	3	6.51701252370437	0.9254	0.0221	-1.3617125636764693	-0.06010528698780658	-0.31772273688174857	-0.4146125734677954	ds609	1464	Inorganic ion transport and metabolism
NP_415146.1	citG	21	19	0.7035	8	5.957084119746079	0.0767	0.8103	-0.4481231792314939	-0.4412364744399089	-0.7210415812910401	-0.64890432946892	ds610	879	Coenzyme metabolism
NP_415147.1	citX	9	12	0.2051	0	1.8551093934824623	0.8953	0.0	-1.7662302953920415	NaN	NaN	NaN	ds611	552	Coenzyme metabolism
NP_415147.1	citX	9	12	0.2051	0	1.8551093934824623	0.8953	0.0	-1.7662302953920415	NaN	NaN	NaN	ds611	552	Lipid metabolism
NP_415148.1	citF	42	34	0.9454	9	9.247918959721	0.4452	0.3884	-0.82659317049152	-0.4654961063441747	0.7332102642128281	-0.5406499318713812	citrate lyase alpha chain	1533	Energy production and conversion
NP_415149.4	citE	24	20	0.8564	6	5.1217558828214855	0.2143	0.5904	1.1052334483471402	-0.31933967836848043	-0.007403087852817002	0.5756446623935936	ds613	909	Carbohydrate metabolism and transport
NP_415150.1	citD	8	6	0.799	0	1.6387309532158483	0.8733	0.0	-1.82057520436518	NaN	NaN	NaN	citrate lyase acyl carrier protein %28gamma chain%29	297	Energy production and conversion
NP_415151.4	citC	22	23	0.4311	2	5.039599477958186	0.9265	0.0153	-1.859542772717866	NaN	NaN	NaN	citrate lyase synthetase %28citrate %28pro-3S%29-lyase ligase	1059	Energy production and conversion
NP_415152.1	citA	50	37	0.9904	9	10.931194721665811	0.7067	0.176	-1.2460980328518652	-0.479043383797014	-1.127939666230657	0.48503041194187063	putative sensor-type protein	1659	Signal Transduction
NP_415153.1	citB	15	15	0.565	2	3.3711766880476044	0.7055	0.099	-1.2279960142696298	NaN	NaN	NaN	sequence similarity to Shigella regulator	681	Transcription
NP_415153.1	citB	15	15	0.565	2	3.3711766880476044	0.7055	0.099	-1.2279960142696298	NaN	NaN	NaN	sequence similarity to Shigella regulator	681	Signal Transduction
NP_415154.1	dcuC	38	30	0.9371	4	6.6996170192106215	0.8363	0.0699	-0.8452931496170316	-0.12464418740496164	-0.5765135510515128	0.9789617019301885	transport of dicarboxylates	1386	Energy production and conversion
NP_415156.1	cspE	5	5	0.6828	0	0.5979930505704154	0.4814	0.0	0.0	NaN	NaN	NaN	cold shock protein	210	Transcription
NP_415160.1	tatE	5	4	0.708	1	1.2781801596156912	0.3819	0.1966	0.0	NaN	NaN	NaN	ds623	204	Intracellular trafficing and secretion
NP_415161.1	lipA	21	21	0.5235	2	5.016971272897421	0.9267	0.0179	0.0	NaN	NaN	NaN	lipoate synthesis%2C sulfur insertion%3F	966	Coenzyme metabolism
NP_415162.4	ybeF	31	21	0.9908	4	7.423017373615639	0.9176	0.0309	-0.3051451512753171	-0.14751741441239904	-0.574969460678619	-0.7128592570013816	putative transcriptional regulator LYSR-type	954	Transcription
NP_415163.2	lipB	11	14	0.2227	3	2.0259603655863447	0.1005	0.6888	0.0	-0.0743630570471236	-0.34758142161755917	-0.3829397180463148	protein of lipoate biosynthesis	642	Coenzyme metabolism
NP_415164.1	ybeD	4	6	0.2877	1	0.9034430729335998	0.1673	0.2813	0.0	NaN	NaN	NaN	ds627	264	Function Unknown
NP_415165.1	dacA	27	27	0.568	10	6.019120286528831	0.0148	0.9572	0.7155563517583153	-0.653477896873007	0.2892781970444581	0.4894374539982699	D-alanyl-D-alanine carboxypeptidase%2C fraction A%3B penicillin-binding protein 5	1212	Cell wall/membrane/envelop biogenesis
NP_415166.1	rlpA	26	24	0.7121	10	8.073126814506349	0.1101	0.7719	1.3283949765481855	0.4773316694339521	-0.33650863489144744	-0.16367523612188248	a minor lipoprotein	1089	Cell wall/membrane/envelop biogenesis
NP_415167.1	mrdB	33	24	0.9711	4	7.475860825434407	0.9153	0.0291	-0.2997061030090765	-0.12999782731149145	1.292293827826561	-0.7076155826380958	rod shape-determining membrane protein%3B sensitivity to radiation and drugs	1113	Cell cycle control and mitosis
NP_415168.1	mrdA	49	42	0.8926	12	12.218136810333279	0.4493	0.3999	0.8069773192669267	0.5866440095438006	-0.31714994982020916	-0.6874807195437731	cell elongation%2C e phase%3B peptidoglycan synthetase%3B penicillin-binding protein 2	1902	Cell wall/membrane/envelop biogenesis
NP_415172.1	nadD	11	14	0.2227	4	3.3036989918952755	0.1892	0.5692	0.0	-0.2847331609998473	-0.5899855733377277	-0.7698521266815648	ds635	642	Coenzyme metabolism
NP_415173.1	holA	11	23	0.0025	5	3.0465291663010925	0.0283	0.8698	1.5348467369190564	4.799599742927353	0.5613155272486757	0.08801680584801086	ds636	1032	Replication and repair
NP_415175.1	leuS	38	57	0.0028	12	9.845742021018603	0.1306	0.7594	0.8350040199122675	0.8373258851693431	5.1766061494875775	-0.7277647305242789	leucine tRNA synthetase	2583	Translation
NP_415177.4	ybeQ	16	22	0.1133	3	4.895772268054393	0.7933	0.0706	-1.1830000572185635	NaN	-0.39249545628999777	-0.4436985487404889	ds640	978	General Functional Prediction only
NP_415180.1	ybeT	10	12	0.3026	2	1.5370229363856733	0.1885	0.5196	0.8150171610643154	NaN	NaN	NaN	ds643	555	General Functional Prediction only
NP_415185.1	gltL	18	16	0.7562	6	5.151243329532368	0.2121	0.5849	0.973628377991333	-0.31876397441765664	0.08369342030735245	0.8221658744593393	ATP-binding protein of glutamate%2Faspartate transport system	726	Amino Acid metabolism and transport
NP_415186.1	gltK	17	15	0.7739	3	2.4748672159569147	0.2169	0.5381	0.9875236627137469	-0.08633899888341293	-0.3425006626425754	-0.4097982651011353	glutamate%2Faspartate transport system permease%3B membrane component of ABC superfamily	675	Amino Acid metabolism and transport
NP_415187.1	gltJ	18	16	0.7246	5	3.413257539451106	0.086	0.773	-0.3315548961659363	-0.2751495362473929	0.5584285138812414	0.1819359956928164	glutamate%2Faspartate transport system permease%3B membrane component of ABC superfamily	741	Amino Acid metabolism and transport
NP_415190.1	lnt	33	34	0.4717	5	5.547106347882297	0.4857	0.3198	-0.4834570459591188	-0.15685248026876197	-0.8188721725005063	0.1799951245656697	apolipoprotein N-acyltransferase%2C copper homeostasis protein%2C inner membrane	1539	Cell wall/membrane/envelop biogenesis
NP_415191.1	ybeX	26	19	0.952	4	6.066839809297571	0.7905	0.0867	-1.3931408926557796	-0.1496265671605149	-0.5917888867554301	-0.728729899229978	putative transport protein	879	Inorganic ion transport and metabolism
NP_415192.1	ybeY	10	10	0.5424	5	2.9601205898083776	0.0249	0.8895	1.5711728502671547	-0.1940710105182708	-0.8978339889058242	-1.0148784558577892	ds655	468	General Functional Prediction only
NP_415193.2	ybeZ	24	23	0.6433	4	5.176921909543824	0.6322	0.1813	-1.1779289672408133	-0.12044088128265776	-0.5407966901525606	-0.7124702263250485	putative ATP-binding protein in pho regulon	1041	Signal Transduction
NP_415195.1	ubiF	19	26	0.0749	6	3.779253719710709	0.0512	0.8606	-0.27777246189808885	-0.23623934904544278	-1.0418415647365948	-0.46510908835774856	ds658	1176	Coenzyme metabolism
NP_415195.1	ubiF	19	26	0.0749	6	3.779253719710709	0.0512	0.8606	-0.27777246189808885	-0.23623934904544278	-1.0418415647365948	-0.46510908835774856	ds658	1176	Energy production and conversion
NP_415200.1	asnB	35	37	0.4185	11	7.271573204738821	0.024	0.9396	1.3492457383547265	0.8448748705097375	-0.22028403161837087	-0.24423648081475535	ds659	1665	Amino Acid metabolism and transport
NP_415202.1	nagC	44	27	0.9997	7	8.75101244414673	0.6942	0.1733	-0.820506751091408	2.119954072523742	0.4007923405845484	-0.1392349983929744	transcriptional repressor of nag %28N-acetylglucosamine%29 operon	1221	Transcription
NP_415202.1	nagC	44	27	0.9997	7	8.75101244414673	0.6942	0.1733	-0.820506751091408	2.119954072523742	0.4007923405845484	-0.1392349983929744	transcriptional repressor of nag %28N-acetylglucosamine%29 operon	1221	Carbohydrate metabolism and transport
NP_415203.1	nagA	22	25	0.2778	3	3.509554043033851	0.4866	0.2718	0.0	-0.07637573480253225	-0.35351582578718044	-0.4144469520604685	ds662	1149	Carbohydrate metabolism and transport
NP_415204.1	nagB	12	18	0.0839	4	2.581147334645182	0.0643	0.7776	0.0	-0.14822351198222566	-0.6028984565217032	0.7410523778304223	ds663	801	Carbohydrate metabolism and transport
NP_415206.1	glnS	37	37	0.5543	14	9.525852565434636	0.0166	0.9557	0.23976376240092576	-1.055269404593213	-1.4365696653434612	0.916464812249403	glutamine tRNA synthetase	1665	Translation
NP_415209.1	fur	11	10	0.726	3	2.3313574332617217	0.1623	0.5829	0.0	-0.09998995000503194	-0.3408583054847048	-0.28983174261005584	negative regulator	447	Inorganic ion transport and metabolism
NP_415210.1	fldA	15	12	0.882	1	3.986836946037209	0.9598	0.0042	-1.7899586408390984	NaN	NaN	NaN	ds670	531	Energy production and conversion
NP_415212.1	ybfF	20	17	0.8295	9	6.2515532306012105	0.0424	0.8889	1.6129624530993933	-0.6910248894135057	0.0513015864713506	-0.5238506953513039	ds672	765	General Functional Prediction only
NP_415213.1	seqA	7	12	0.0674	2	1.3369168535193587	0.1246	0.6029	0.0	NaN	NaN	NaN	negative modulator of initiation of replication	546	Replication and repair
NP_415214.1	pgm	41	36	0.8262	10	10.529099590889196	0.4997	0.3402	0.0	-0.5567529945968154	1.9531851201393429	-1.015790748335822	ds674	1641	Carbohydrate metabolism and transport
NP_415219.1	potE	32	29	0.75	0	4.230088627180718	0.9907	0.0	-2.4776753713066544	NaN	NaN	NaN	putrescine transport protein	1320	Amino Acid metabolism and transport
NP_415220.1	speF	34	49	0.012	11	8.209984845296614	0.0715	0.8524	1.6038108152854735	1.2014780670298018	-1.3254811437521055	2.3725534822988235	ds679	2199	Amino Acid metabolism and transport
NP_415222.1	kdpE	18	15	0.8411	3	4.726892796636237	0.7619	0.0841	0.0	-0.08692479160438657	-0.3414062686680103	-0.4266320353853289	regulator of kdp operon %28transcriptional effector%29	678	Signal Transduction
NP_415222.1	kdpE	18	15	0.8411	3	4.726892796636237	0.7619	0.0841	0.0	-0.08692479160438657	-0.3414062686680103	-0.4266320353853289	regulator of kdp operon %28transcriptional effector%29	678	Transcription
NP_415223.1	kdpD	53	59	0.2043	18	13.307989808020224	0.0347	0.9276	1.75231459618556	-0.36583851923325156	0.3565155657598825	-1.1391503102345186	sensor for high-affinity potassium transport system%3B sensory histidine kinase	2685	Signal Transduction
NP_415224.1	kdpC	9	13	0.1719	1	1.783871435301874	0.5648	0.1325	0.0	NaN	NaN	NaN	high-affinity potassium transport system	573	Inorganic ion transport and metabolism
NP_415225.1	kdpB	52	45	0.875	15	11.281720330044985	0.0617	0.879	1.0617225319938262	-0.9892892648215782	-1.463438758358807	0.3520516653399178	ATPase of high-affinity potassium transport system%2C B chain	2049	Inorganic ion transport and metabolism
NP_415226.1	kdpA	31	37	0.1702	7	6.522470951864262	0.3122	0.5108	0.7691979960860523	-0.3286445825034464	-0.4240208861504847	1.4683100165284346	ATPase of high-affinity potassium transport system%2C A chain	1674	Inorganic ion transport and metabolism
NP_415229.1	rhsC	86	93	0.243	3	24.342368153264147	1.0	0.0	-5.7152039703608555	-0.03163701788887247	-0.3419537201134347	-0.4107962712069724	ds688	4194	Cell wall/membrane/envelop biogenesis
NP_415234.1	ybfD	18	17	0.6824	2	2.556968467306543	0.4833	0.2522	0.4657736654197702	NaN	NaN	NaN	putative DNA ligase	762	Replication and repair
NP_415235.1	ybgA	6	11	0.0516	1	1.4118316215778974	0.4304	0.154	-1.0883819583621532	NaN	NaN	NaN	ds695	510	Function Unknown
NP_415238.1	ybgI	11	16	0.0834	2	2.088108622195413	0.3462	0.3409	0.6061861828578946	NaN	NaN	NaN	ds698	744	Function Unknown
NP_415239.1	ybgJ	13	14	0.399	3	2.6698952929129383	0.2595	0.4719	0.660122885796901	NaN	-0.3829397180463162	-0.385339273635156	putative carboxylase	657	Amino Acid metabolism and transport
NP_415240.1	ybgK	21	21	0.5896	5	4.830927528954575	0.332	0.4319	0.9119306802161751	-0.2555997794819242	0.5130508016838409	0.14132017749176076	putative carboxylase	933	Amino Acid metabolism and transport
NP_415241.1	ybgL	22	16	0.9484	3	5.17151137984938	0.8225	0.0609	-1.5548717818672273	-0.08273978443963002	-0.3510050875596253	-0.4285950886325886	putative lactam utilization protein	735	General Functional Prediction only
NP_415242.1	nei	12	17	0.0917	6	3.2313431203669185	0.0096	0.9496	2.1858136004730917	-0.42218744304131706	0.20956571904771992	-0.5378512915328589	endonuclease VIII and DNA N-glycosylase with an AP lyase activity	792	Replication and repair
NP_415243.4	abrB	30	23	0.9457	3	4.5036232329113135	0.6837	0.1411	-1.2722869989359047	-0.04246251897770942	-0.3286676705627514	2.4824801005961614	putative transport protein	1047	General Functional Prediction only
NP_415245.1	ybgP	15	16	0.4467	2	3.385817027265995	0.7246	0.0755	-1.401523658092988	NaN	NaN	NaN	putative chaperone	729	Cell motility
NP_415245.1	ybgP	15	16	0.4467	2	3.385817027265995	0.7246	0.0755	-1.401523658092988	NaN	NaN	NaN	putative chaperone	729	Intracellular trafficing and secretion
NP_415246.2	ybgQ	47	54	0.1667	9	11.154007292572873	0.7407	0.1471	0.0	-0.42462611360875546	1.9799366861749172	1.0507061036932583	putative outer membrane protein	2448	Cell motility
NP_415246.2	ybgQ	47	54	0.1667	9	11.154007292572873	0.7407	0.1471	0.0	-0.42462611360875546	1.9799366861749172	1.0507061036932583	putative outer membrane protein	2448	Intracellular trafficing and secretion
NP_415247.1	ybgD	12	12	0.5088	4	3.0030345571370605	0.1339	0.6606	1.1850127928207932	-0.15546062175359252	1.230003228953164	-0.7480718629554299	putative fimbrial-like protein	567	Cell motility
NP_415247.1	ybgD	12	12	0.5088	4	3.0030345571370605	0.1339	0.6606	1.1850127928207932	-0.15546062175359252	1.230003228953164	-0.7480718629554299	putative fimbrial-like protein	567	Intracellular trafficing and secretion
NP_415248.1	gltA	29	28	0.5996	6	7.813210514516374	0.7328	0.1289	-0.4531252489340951	-0.2632489316217421	1.9134259875555133	-1.2594250400965488	ds708	1284	Energy production and conversion
NP_415249.1	sdhC	15	8	0.9925	1	2.3121087904917967	0.7088	0.0699	0.3769024595297109	NaN	NaN	NaN	succinate dehydrogenase%2C cytochrome b556	390	Energy production and conversion
NP_415250.1	sdhD	7	8	0.492	3	1.6415652468841255	0.0445	0.7956	1.6095285929734822	-0.17524909385772497	-0.3554816131562517	-0.45414974441239786	succinate dehydrogenase%2C hydrophobic subunit	348	Energy production and conversion
NP_415251.1	sdhA	36	39	0.3402	9	8.860351533106526	0.3823	0.4416	-0.6411648631173864	-0.46052164606888835	-0.523302117747583	-0.5568373327864276	ds711	1767	Energy production and conversion
NP_415252.1	sdhB	14	16	0.3689	2	2.7556492897091402	0.5515	0.1742	0.0	NaN	NaN	NaN	succinate dehydrogenase%2C iron sulfur protein	717	Energy production and conversion
NP_415254.1	sucA	49	62	0.0403	14	13.99425574492919	0.4156	0.4359	0.34426225344437034	0.5696166607348863	0.8421321971104778	1.1950383736768864	2-oxoglutarate dehydrogenase %28decarboxylase component%29	2802	Energy production and conversion
NP_415255.1	sucB	24	27	0.3184	11	5.730384739864194	0.0016	0.9931	2.7659471719753994	0.36269210117357153	-0.6923819354523281	1.2687959179050876	2-oxoglutarate dehydrogenase %28dihydrolipoyltranssuccinase E2 component%29	1218	Energy production and conversion
NP_415256.1	sucC	23	26	0.32	7	6.678938006173603	0.3289	0.4716	0.908674216087891	-0.44658821101290025	-1.3046385044073614	-0.04019615996618625	ds715	1167	Energy production and conversion
NP_415257.1	sucD	29	19	0.9925	6	5.011001109310709	0.1936	0.6261	0.0	2.4713267893426925	1.9783579469606234	-0.34871868267184053	succinyl-CoA synthetase%2C alpha subunit	870	Energy production and conversion
NP_415261.2	cydA	38	35	0.7584	4	8.175589194902233	0.9537	0.0134	-1.8021871482160714	-0.10737926002027559	-0.5833545042232583	-0.7117717500326558	cytochrome d terminal oxidase%2C polypeptide subunit I	1569	Energy production and conversion
NP_415262.1	cydB	21	25	0.2174	5	4.283788611717585	0.2298	0.5723	0.943055340599693	-0.20343824712047098	-0.8214391515148969	0.15609066058015642	cytochrome d terminal oxidase polypeptide subunit II	1140	Energy production and conversion
NP_415263.1	ybgE	7	6	0.6834	0	1.6064284902279262	0.8855	0.0	0.0	NaN	NaN	NaN	ds723	294	Function Unknown
NP_415264.1	ybgC	5	9	0.0956	0	1.0020187436087569	0.7474	0.0	-1.3257459751318534	NaN	NaN	NaN	ds724	405	General Functional Prediction only
NP_415265.1	tolQ	19	15	0.8775	1	2.946756047916036	0.8315	0.0346	-1.3242338274428536	NaN	NaN	NaN	inner membrane protein%2C membrane-spanning%2C maintains integrity of cell envelope%3B tolerance to group A colicins	693	Intracellular trafficing and secretion
NP_415266.1	tolR	11	9	0.7698	5	2.984714337416385	0.0348	0.8703	1.7931695894550113	-0.25950536707890204	-0.6498789578831772	-0.911820595776147	putative inner membrane protein%2C involved in the tonB-independent uptake of group A colicins	429	Intracellular trafficing and secretion
NP_415267.1	tolA	12	28	2.0E-4	3	2.0160968903178587	0.1033	0.6783	1.2813438125767485	NaN	3.050958443289554	-0.4161019417202241	membrane spanning protein%2C required for outer membrane integrity	1266	Cell wall/membrane/envelop biogenesis
NP_415268.1	tolB	27	28	0.4246	5	4.778462785637912	0.3318	0.4507	0.5193091690966535	-0.17443441777750288	0.5858809279039056	0.14930699357730898	periplasmic protein involved in the tonb-independent uptake of group A colicins	1293	Intracellular trafficing and secretion
NP_415269.1	pal	9	11	0.2644	2	2.1778349686031353	0.376	0.2813	0.0	NaN	NaN	NaN	peptidoglycan-associated lipoprotein	522	Cell wall/membrane/envelop biogenesis
NP_415270.1	ybgF	13	17	0.1509	3	2.970224519225288	0.3365	0.3796	0.0	NaN	-0.3137011887965802	-0.4212155040867765	ds730	792	Function Unknown
NP_415271.1	nadA	24	23	0.6375	7	5.839539012882076	0.1838	0.6479	0.0	2.4649045364088202	0.5417465807004245	2.8708335358420753	quinolinate synthetase%2C A protein	1044	Coenzyme metabolism
NP_415272.1	pnuC	19	16	0.8399	7	4.017722853320676	0.0196	0.9324	1.9248895179004648	-0.47781664885094083	-0.39610372657422643	-0.7609972933618093	required for NMN transport	720	Coenzyme metabolism
NP_415275.1	aroG	25	23	0.702	8	6.204286227976071	0.1189	0.7562	1.3692486240281703	-0.5283543037672869	-0.8350541333025085	-0.6681145742405382	3-deoxy-D-arabinoheptulosonate-7-phosphate synthase %28DAHP synthetase%2C phenylalanine repressible%29	1053	Amino Acid metabolism and transport
NP_415276.1	gpmA	11	17	0.0765	6	3.265125110781653	0.0096	0.9514	0.46239504496443695	-0.5369455217866648	-0.46454635467638655	-0.47875630488019927	ds736	753	Carbohydrate metabolism and transport
NP_415277.1	galM	16	23	0.0645	5	4.204303853710581	0.1792	0.5939	-0.6347257897993682	-0.19934922636201982	0.7566334909691034	-1.0217147785628078	ds737	1041	Carbohydrate metabolism and transport
NP_415278.1	galK	26	25	0.604	8	6.510217538486293	0.1648	0.6959	0.4828366867061548	-0.4524560925851649	-0.024472289049556326	-0.6312012489246275	ds738	1149	Carbohydrate metabolism and transport
NP_415279.1	galT	16	23	0.06	7	5.700132319683663	0.1456	0.6826	0.0	-0.33003203425953065	-0.28326648541525973	-0.022323333127290162	ds739	1047	Energy production and conversion
NP_415280.3	galE	21	22	0.4222	8	5.717383840597405	0.0625	0.8416	1.5305795394651964	1.8078142596264077	-0.0763791412618173	2.0937457209610515	ds740	1017	Cell wall/membrane/envelop biogenesis
NP_415281.1	modF	29	32	0.2858	6	7.243616491346904	0.6303	0.2013	-1.163015639833289	-0.24475474749854084	-1.069628850193475	1.576117827810833	ATP-binding component of molybdate transport system	1473	Inorganic ion transport and metabolism
NP_415282.1	modE	18	17	0.6215	2	3.744268237564851	0.7945	0.0584	0.0	NaN	NaN	NaN	molybdate uptake regulatory protein	789	General Functional Prediction only
NP_415284.1	modA	12	17	0.1084	4	2.787976421116495	0.0866	0.727	0.0	-0.20517471890367073	-0.6617952040388948	1.0908131794166351	molybdate-binding periplasmic protein%3B permease%3B periplasmic-binding component of ABC superfamily	774	Inorganic ion transport and metabolism
NP_415285.1	modB	15	15	0.5432	4	2.8529127624513806	0.1127	0.7028	0.7258029676452001	-0.09947864498431733	-0.5884632054600227	-0.7471787875479827	molybdate transport permease protein%3B membrane component of ABC superfamily	690	Inorganic ion transport and metabolism
NP_415286.1	modC	25	23	0.6904	4	4.661583648429528	0.524	0.2519	0.0	-0.14248515783062385	1.4836695215133469	-0.700938212355229	ATP-binding component of molybdate transport	1059	Inorganic ion transport and metabolism
NP_415287.1	ybhA	15	18	0.2602	1	4.042120927916753	0.958	0.0044	-1.0595282922547398	NaN	NaN	NaN	putative phosphatase	819	General Functional Prediction only
NP_415289.4	ybhD	19	21	0.368	0	3.4438062771082305	0.9863	0.0	-2.304864504158776	NaN	NaN	NaN	putative transcriptional regulator LYSR-type	954	Transcription
NP_415290.1	ybhH	30	23	0.9426	3	5.365161740919763	0.8286	0.0607	-1.5728969726744078	-0.06797643459343351	-0.33350181133247625	2.4320850641654808	ds750	1053	Function Unknown
NP_415291.1	ybhI	33	32	0.6428	5	5.656777270867561	0.514	0.2978	-1.0495146631428143	-0.17295019027951422	-0.8364213019561945	-0.9768833683068641	putative membrane pump protein	1434	Inorganic ion transport and metabolism
NP_415292.2	ybhJ	53	50	0.7056	7	10.059808261356476	0.8436	0.0786	-0.7119200939991474	-0.252710497097293	0.4316705748695914	-0.10744530337955407	putative enzyme	2262	Energy production and conversion
NP_415293.1	ybhC	21	28	0.0761	4	4.260925995301157	0.4193	0.3363	0.7166857505872262	-0.10150902241995703	1.3223744395641948	-0.7198925870780124	putative pectinesterase	1284	Carbohydrate metabolism and transport
NP_415294.1	ybhB	7	10	0.1508	1	1.5920875550693658	0.5165	0.115	0.5421714728078404	NaN	NaN	NaN	ds754	477	General Functional Prediction only
NP_415295.1	bioA	24	28	0.2147	7	5.63092491610693	0.1564	0.6887	-0.5197158270742039	-0.4039421761981372	-0.44886789996791715	2.6724525942236745	7%2C8-diaminopelargonic acid synthetase	1290	Coenzyme metabolism
NP_415296.1	bioB	12	23	0.0045	6	2.8543269565227423	0.0023	0.9783	2.3741134938379522	-0.2548651212542562	-1.098220316916136	0.32108928523456437	biotin synthesis%2C sulfur insertion%3F	1041	Coenzyme metabolism
NP_415297.1	bioF	22	25	0.2674	1	5.2607515114852665	0.991	9.0E-4	-1.3589014599774014	NaN	NaN	NaN	ds757	1155	Coenzyme metabolism
NP_415298.1	bioC	14	17	0.2866	4	3.5953324958830475	0.2552	0.4937	1.039259717055208	-0.13071095572406585	-0.5591570986914769	0.9768604610262827	biotin biosynthesis%3B reaction prior to pimeloyl CoA	756	Secondary Structure
NP_415298.1	bioC	14	17	0.2866	4	3.5953324958830475	0.2552	0.4937	1.039259717055208	-0.13071095572406585	-0.5591570986914769	0.9768604610262827	biotin biosynthesis%3B reaction prior to pimeloyl CoA	756	General Functional Prediction only
NP_415299.1	bioD	6	15	0.0044	1	1.1526146501385997	0.3255	0.2578	0.0	NaN	NaN	NaN	ds759	678	Coenzyme metabolism
NP_415300.1	uvrB	49	45	0.7801	13	13.41140540812065	0.4798	0.3839	-0.9301735693348159	0.5260468506492931	2.9159571976837824	-0.540720120909592	DNA repair%3B excision nuclease subunit B	2022	Replication and repair
NP_415301.1	ybhK	30	20	0.9921	7	7.638470724168332	0.5155	0.3023	0.3725326188728294	-0.4006224579406239	-0.4107708647576543	-0.08201468672728568	putative structural protein	909	Function Unknown
NP_415302.1	moaA	18	22	0.2176	3	3.1250131929599174	0.3848	0.3546	-0.8364122513233676	-0.07229563351164416	-0.39469804466612185	2.4193850860609185	molybdopterin biosynthesis%2C protein A	990	Coenzyme metabolism
NP_415303.1	moaB	11	11	0.5401	2	2.8654482316044105	0.5909	0.1493	-1.1921167715108247	NaN	NaN	NaN	moaB is not required for molybdopterin biosynthesis	513	Coenzyme metabolism
NP_415304.1	moaC	9	11	0.352	2	1.6402882385264403	0.1997	0.4716	0.0	NaN	NaN	NaN	ds764	486	Coenzyme metabolism
NP_415305.1	moaD	3	5	0.1825	1	1.6412896574938833	0.576	0.0883	0.0	NaN	NaN	NaN	molybdopterin biosynthesis	246	Coenzyme metabolism
NP_415306.1	moaE	8	10	0.3148	1	1.8402481571821372	0.6151	0.079	-1.2934383666732954	NaN	NaN	NaN	molybdopterin converting factor%2C subunit 2	453	Coenzyme metabolism
NP_415307.1	ybhL	16	15	0.6153	2	3.2968501937812515	0.6925	0.1028	-1.226240413351524	NaN	NaN	NaN	ds767	705	General Functional Prediction only
NP_415308.1	ybhM	21	16	0.9361	1	3.975691467347807	0.9422	0.0082	-2.0422565523053335	NaN	NaN	NaN	ds768	714	General Functional Prediction only
NP_415309.1	ybhN	24	21	0.7946	5	4.5405707512637035	0.2816	0.5011	0.8596970486446351	-0.2529005020149077	1.7317366520957813	-1.0192653708736235	ds769	957	Function Unknown
NP_415311.1	ybhP	10	17	0.0373	3	2.6931830537616244	0.2401	0.4535	-0.7649493263675133	-0.08865964217598947	-0.34938571381745676	-0.37742707093737976	ds771	762	General Functional Prediction only
NP_415313.1	ybhR	32	24	0.957	10	7.2007469925856515	0.0776	0.8441	1.3307979423502674	0.6992623467839177	0.8449583465603212	-0.5349582050543866	ds773	1107	Defense mechanisms
NP_415314.1	ybhS	33	25	0.9639	12	5.910968649925111	0.0023	0.9926	2.8367772208980413	-0.9778691443686875	1.8993690855083045	-1.4663993913798476	ds774	1134	Defense mechanisms
NP_415315.4	ybhF	31	38	0.1162	9	9.364690344982366	0.4758	0.3521	0.0	-0.4526397463534882	-1.1210242049973531	-1.0665223274806943	putative ATP-binding component of a transport system	1737	Defense mechanisms
NP_415316.1	ybhG	17	22	0.1415	3	5.124532696819176	0.8352	0.0506	-1.5969983889563053	-0.10250973493215548	2.531159154748261	-0.4159365646423475	putative membrane protein	999	Cell wall/membrane/envelop biogenesis
NP_415317.4	ybiH	21	15	0.9643	4	5.446562665942042	0.6876	0.1463	0.5056091727670481	-0.13904099459450528	5.380458514743477	-0.6877429905092349	putative transcriptional regulator	672	Transcription
NP_415318.1	rhlE	25	30	0.183	7	6.3279303850696484	0.2674	0.5434	0.5068449585811762	-0.3879217822796201	-1.2968001253963077	-0.8939395693262135	putative ATP-dependent RNA helicase	1365	Replication and repair
NP_415318.1	rhlE	25	30	0.183	7	6.3279303850696484	0.2674	0.5434	0.5068449585811762	-0.3879217822796201	-1.2968001253963077	-0.8939395693262135	putative ATP-dependent RNA helicase	1365	Transcription
NP_415318.1	rhlE	25	30	0.183	7	6.3279303850696484	0.2674	0.5434	0.5068449585811762	-0.3879217822796201	-1.2968001253963077	-0.8939395693262135	putative ATP-dependent RNA helicase	1365	Translation
NP_415319.1	ybiA	7	11	0.1421	3	1.3166518627652617	0.0139	0.8965	2.0384868337638515	NaN	-0.30182505419331684	-0.17974457979913855	ds779	483	Function Unknown
NP_415320.1	dinG	51	47	0.7329	14	13.8828334170922	0.407	0.4529	0.0	-0.8515198434543159	-1.4489399898278141	1.0892809491122424	probably ATP-dependent helicase	2151	Transcription
NP_415320.1	dinG	51	47	0.7329	14	13.8828334170922	0.407	0.4529	0.0	-0.8515198434543159	-1.4489399898278141	1.0892809491122424	probably ATP-dependent helicase	2151	Replication and repair
NP_415321.1	ybiB	24	21	0.7841	4	6.255361461336069	0.8104	0.0721	-1.4498967284833355	-0.12991737177886986	1.4664640631918757	-0.6956259614338755	putative enzyme	963	Amino Acid metabolism and transport
NP_415322.1	ybiC	24	24	0.5536	3	4.313499937368761	0.6684	0.135	-0.5762084726999047	-0.06010528698780594	-0.33034587021225464	-0.4202277381655721	putative dehydrogenase	1086	Energy production and conversion
NP_415324.1	ybiI	8	6	0.8779	1	1.572693620018756	0.4907	0.1536	-0.8681770230106197	NaN	NaN	NaN	ds784	267	Signal Transduction
NP_415325.4	ybiX	9	15	0.055	6	2.773864572623254	0.0011	0.9852	0.3937024608506513	1.7028992896350144	0.1421772838851919	-0.5251748560831122	putative enzyme	678	Function Unknown
NP_415326.1	fiu	41	50	0.0835	5	5.412476758122692	0.4639	0.3336	-0.9209883297084696	-0.14827937053390144	1.925818225587548	0.17671401334412118	ferric iron outer membrane transporter%2C TonB-dependent%3B siderophore receptor for ferri-dihydroxybenzoylserine%2C ferri-dihydroxybenzoate and other catecholate siderophores%3B surface receptor for colicins G%2C H%2C and E492	2283	Inorganic ion transport and metabolism
NP_415330.1	glnQ	17	16	0.6722	6	4.703870663561781	0.14	0.6958	-0.5389567627570384	-0.3484176247362162	-1.034611992370997	2.10371614439218	ATP-binding component of glutamine high-affinity transport system	723	Amino Acid metabolism and transport
NP_415331.1	glnP	24	14	0.9964	5	5.365219794437171	0.4571	0.3386	0.0	-0.26358541612346664	2.012214868379144	0.14904486598042316	glutamine high-affinity transport system%3B membrane component	660	Amino Acid metabolism and transport
NP_415332.1	glnH	13	16	0.2165	6	2.718878775188913	0.0034	0.9788	2.2906693883778573	-0.44892263493791507	-1.0126080384729808	-0.4291903825781121	periplasmic glutamine-binding protein%3B permease	747	Amino Acid metabolism and transport
NP_415332.1	glnH	13	16	0.2165	6	2.718878775188913	0.0034	0.9788	2.2906693883778573	-0.44892263493791507	-1.0126080384729808	-0.4291903825781121	periplasmic glutamine-binding protein%3B permease	747	Signal Transduction
NP_415333.1	dps	11	11	0.5668	4	3.923663730990369	0.3307	0.4017	0.0	-0.20683222669643528	1.416308214535117	-0.745133393032077	global regulator%2C starvation conditions	504	Inorganic ion transport and metabolism
NP_415335.1	ompX	9	11	0.2771	1	1.02023944365669	0.2546	0.3123	0.0	NaN	NaN	NaN	outer membrane protein X	516	Cell wall/membrane/envelop biogenesis
NP_415336.1	ybiP	29	35	0.1622	2	6.426904267769012	0.9834	0.0028	-0.6373667324490082	NaN	NaN	NaN	putative enzyme	1584	General Functional Prediction only
NP_415339.1	ybiR	22	25	0.3249	5	4.070919471629821	0.1942	0.6193	1.1199162847478452	-0.16625537234516066	-0.8080813306422427	0.1483410783290608	ds799	1119	Inorganic ion transport and metabolism
NP_415341.1	ybiT	36	35	0.5967	14	9.820158657555131	0.0231	0.9419	1.7071974295523311	-0.9830341704539908	-1.0505902419666997	-0.08598811702125767	putative ATP-binding component of a transport system	1593	General Functional Prediction only
NP_415343.1	ybiV	17	18	0.4611	3	3.2944152701768195	0.4105	0.3301	0.7329772794034619	-0.03744092081629605	-0.31022765367694993	-0.3989180190854774	ds803	816	General Functional Prediction only
NP_415344.1	ybiW	51	54	0.3722	18	12.368219346515742	0.0146	0.9659	1.7252416692744224	-1.3159282829043728	-0.7438022623734687	-0.12294108527801714	ds804	2433	Energy production and conversion
NP_415345.2	ybiY	16	20	0.2068	4	3.8553353962048416	0.3366	0.4134	-0.7649493263675133	-0.13345382596286218	1.2624622287344203	0.8450387283529928	ds805	900	Post-translational modification, protein turnover, chaperone functions
NP_415347.1	moeB	14	16	0.299	5	3.257876858946991	0.0709	0.8073	1.3312860014623256	-0.17342225382324247	-0.8434515342963923	0.3283762568665462	molybdopterin biosynthesis	750	Coenzyme metabolism
NP_415348.1	moeA	16	27	0.0091	4	2.8601944027427755	0.115	0.6999	1.2415513999020265	-0.17250243446994365	-0.5958169131387956	-0.7288311014719114	molybdopterin biosynthesis	1236	Coenzyme metabolism
NP_415358.1	yliI	18	25	0.0813	4	4.358059617914635	0.4442	0.3072	0.0	-0.16208007508302502	-0.5793570918318836	-0.6833393728093722	putative dehydrogenase	1116	Carbohydrate metabolism and transport
NP_415360.1	dacC	23	26	0.2672	4	4.999801958513388	0.6043	0.1946	0.0	-0.11653600552542287	1.4424556418077494	-0.73367253042876	D-alanyl-D-alanine carboxypeptidase%3B penicillin-binding protein 6	1203	Cell wall/membrane/envelop biogenesis
NP_415361.1	deoR	15	17	0.3772	3	4.210872199885757	0.6799	0.1233	0.0	-0.0994786449843193	-0.3428650096485961	-0.41923904357937364	transcriptional repressor for deo operon%2C tsx%2C nupG	759	Transcription
NP_415361.1	deoR	15	17	0.3772	3	4.210872199885757	0.6799	0.1233	0.0	-0.0994786449843193	-0.3428650096485961	-0.41923904357937364	transcriptional repressor for deo operon%2C tsx%2C nupG	759	Carbohydrate metabolism and transport
NP_415362.1	ybjG	16	13	0.8419	3	4.493097621838483	0.7138	0.1181	-0.5779285448445914	-0.06175851060218613	-0.3527994898529037	-0.3877316364777208	ds822	597	Lipid metabolism
NP_415365.4	ybjI	19	18	0.6551	4	3.918778397062828	0.3395	0.4213	0.0	-0.10594088220703296	1.6183659649283666	-0.6764933592222013	ds825	816	General Functional Prediction only
NP_415366.1	ybjJ	25	27	0.4092	3	4.1029694434720145	0.6196	0.1811	-1.0227961661489937	-0.0480111618775108	-0.31619456227135856	-0.3997595832820892	putative DEOR-type transcriptional regulator	1209	Carbohydrate metabolism and transport
NP_415366.1	ybjJ	25	27	0.4092	3	4.1029694434720145	0.6196	0.1811	-1.0227961661489937	-0.0480111618775108	-0.31619456227135856	-0.3997595832820892	putative DEOR-type transcriptional regulator	1209	Amino Acid metabolism and transport
NP_415366.1	ybjJ	25	27	0.4092	3	4.1029694434720145	0.6196	0.1811	-1.0227961661489937	-0.0480111618775108	-0.31619456227135856	-0.3997595832820892	putative DEOR-type transcriptional regulator	1209	Inorganic ion transport and metabolism
NP_415366.1	ybjJ	25	27	0.4092	3	4.1029694434720145	0.6196	0.1811	-1.0227961661489937	-0.0480111618775108	-0.31619456227135856	-0.3997595832820892	putative DEOR-type transcriptional regulator	1209	General Functional Prediction only
NP_415368.1	ybjL	45	37	0.926	10	9.174031606775234	0.2796	0.5711	1.0391190026860986	-0.5736202636085673	0.2878881601501436	-0.07215796172865498	putative transport protein	1686	General Functional Prediction only
NP_415370.1	grxA	7	6	0.8034	4	2.109013948572319	0.0153	0.9028	1.929652839099275	-0.3092583117839983	-0.9764277718257198	-0.6837158957422973	glutaredoxin1 redox coenzyme for glutathione-dependent ribonucleotide reductase	258	Post-translational modification, protein turnover, chaperone functions
NP_415373.1	rimK	28	20	0.9776	4	4.916067543651538	0.5728	0.225	-0.5370412273516746	-0.14108122484686006	-0.5795141011865113	-0.7320912514298048	ds833	903	Coenzyme metabolism
NP_415373.1	rimK	28	20	0.9776	4	4.916067543651538	0.5728	0.225	-0.5370412273516746	-0.14108122484686006	-0.5795141011865113	-0.7320912514298048	ds833	903	Translation
NP_415375.1	potF	18	24	0.0836	6	6.415613710335109	0.476	0.3073	0.6723198073991152	-0.3127774838486144	0.09249673731534933	-0.485745838163829	periplasmic putrescine-binding protein%3B permease protein	1113	Amino Acid metabolism and transport
NP_415376.4	potG	20	25	0.1628	3	4.707406274928849	0.7568	0.0964	0.0	-0.06093742254992583	-0.3625804215868577	-0.40244728343269087	ATP-binding component of putrescine transport system	1134	Amino Acid metabolism and transport
NP_415377.1	potH	29	21	0.9719	12	6.062901358682108	0.0013	0.9938	2.2330105402276748	1.705456101250482	2.522753900848907	-0.06770862285669528	putrescine transport protein%3B permease	954	Amino Acid metabolism and transport
NP_415378.1	potI	27	19	0.9847	10	5.493438345006381	0.0066	0.9772	2.4607540921737487	-0.8246490939252997	-0.8710665336194963	-0.07823364980401885	putrescine transport protein%3B permease	846	Amino Acid metabolism and transport
NP_415381.1	artJ	18	16	0.7441	6	4.614896164394418	0.1193	0.708	0.605907908996217	-0.36375748306655	-1.127944556859805	-0.3976426071094777	arginine 3rd transport system periplasmic binding protein	732	Amino Acid metabolism and transport
NP_415381.1	artJ	18	16	0.7441	6	4.614896164394418	0.1193	0.708	0.605907908996217	-0.36375748306655	-1.127944556859805	-0.3976426071094777	arginine 3rd transport system periplasmic binding protein	732	Signal Transduction
NP_415382.1	artM	14	15	0.482	4	2.66713953762984	0.1044	0.7409	1.3267958863154732	-0.20144147550617422	1.444312038731594	-0.6982350425405088	arginine 3rd transport system permease protein%3B membrane component of ABC superfamily	669	Amino Acid metabolism and transport
NP_415383.1	artQ	16	16	0.5857	2	2.947653623951925	0.5878	0.1638	0.4156655561573694	NaN	NaN	NaN	arginine 3rd transport system permease protein%3B membrane component of ABC superfamily	717	Amino Acid metabolism and transport
NP_415384.1	artI	14	16	0.3356	4	3.2950440684373987	0.1989	0.5703	1.0229031895794434	-0.16077584259894362	4.047043839784017	-0.6914799208635247	arginine 3rd transport system periplasmic binding protein	732	Amino Acid metabolism and transport
NP_415384.1	artI	14	16	0.3356	4	3.2950440684373987	0.1989	0.5703	1.0229031895794434	-0.16077584259894362	4.047043839784017	-0.6914799208635247	arginine 3rd transport system periplasmic binding protein	732	Signal Transduction
NP_415385.1	artP	14	16	0.3422	3	3.6920709267870047	0.5444	0.2026	-0.6795152223665382	-0.11653600552542027	-0.35387369130842844	-0.3970637483861764	ATP-binding component of 3rd arginine transport system	729	Amino Acid metabolism and transport
NP_415387.1	ybjQ	8	7	0.7195	1	0.6983565863298445	0.1477	0.4796	0.0	NaN	NaN	NaN	ds847	324	Function Unknown
NP_415389.2	ybjS	20	22	0.338	5	3.3851548154963322	0.0777	0.7878	1.430828815267137	-0.18828089288658953	-0.8099703505410211	0.09863760263216066	ds849	1014	Cell wall/membrane/envelop biogenesis
NP_415389.2	ybjS	20	22	0.338	5	3.3851548154963322	0.0777	0.7878	1.430828815267137	-0.18828089288658953	-0.8099703505410211	0.09863760263216066	ds849	1014	Carbohydrate metabolism and transport
NP_415390.4	ybjT	28	31	0.28	9	7.727974962336649	0.2087	0.6403	1.1538738089485192	1.634367916931224	2.611614646581577	0.5125986473108656	ds850	1431	Cell wall/membrane/envelop biogenesis
NP_415390.4	ybjT	28	31	0.28	9	7.727974962336649	0.2087	0.6403	1.1538738089485192	1.634367916931224	2.611614646581577	0.5125986473108656	ds850	1431	Carbohydrate metabolism and transport
NP_415392.1	poxB	32	38	0.1734	5	5.177857236365522	0.4182	0.3793	-0.878155759266783	-0.15987084507059432	-0.8177344456148136	-0.9813137126505226	pyruvate oxidase	1719	Amino Acid metabolism and transport
NP_415392.1	poxB	32	38	0.1734	5	5.177857236365522	0.4182	0.3793	-0.878155759266783	-0.15987084507059432	-0.8177344456148136	-0.9813137126505226	pyruvate oxidase	1719	Coenzyme metabolism
NP_415395.2	ybjE	33	20	0.9989	4	6.705676987489683	0.8397	0.0658	-1.5624933999555402	-0.1506710292356577	-0.5850578527204847	0.99268415527918	putative surface protein	900	Function Unknown
NP_415396.1	aqpZ	17	15	0.7304	2	2.6116311989224625	0.5023	0.234	-1.0746836474603294	NaN	NaN	NaN	transmembrane water channel%3B aquaporin Z	696	Carbohydrate metabolism and transport
NP_415397.1	ybjD	34	37	0.3621	8	7.470414649586518	0.3141	0.5072	0.45495532793687576	-0.3879467369521786	-0.7946304514675744	-0.6563455090918112	ds857	1659	Replication and repair
NP_415398.1	ybjX	17	22	0.1493	3	2.599329087398187	0.2534	0.4988	0.6425798165321331	-0.0763757348025345	-0.3119675404533143	-0.4139499233787062	putative enzyme	993	Function Unknown
NP_415401.1	cspD	2	5	0.0994	0	0.2709821708057054	0.2572	0.0	0.0	NaN	NaN	NaN	stress induced DNA replication inhibitor.	225	Transcription
NP_415403.1	clpA	48	50	0.3935	12	11.277283493912595	0.3026	0.5488	-0.3250482272730645	0.6846446323505968	0.16187692130762846	0.760391816711774	ATP-binding component of serine protease	2277	Post-translational modification, protein turnover, chaperone functions
NP_415404.1	infA	4	5	0.4568	0	0.6183687881708629	0.5366	0.0	-1.350297803282385	NaN	NaN	NaN	protein chain initiation factor IF-1	219	Translation
NP_415405.1	aat	15	15	0.5065	5	4.441819340838742	0.2361	0.5215	-0.6715234128823826	-0.2764120290951917	-0.74474796452761	-1.037081614274021	leucyl%2C phenylalanyl-tRNA-protein transferase	705	Post-translational modification, protein turnover, chaperone functions
NP_415406.1	cydC	34	38	0.2774	7	7.644264957400635	0.5132	0.306	-1.0042682209814875	-0.3276181390368379	-0.44348708487055716	-0.11066175132381235	ATP-binding component of cytochrome-related transport	1722	Energy production and conversion
NP_415406.1	cydC	34	38	0.2774	7	7.644264957400635	0.5132	0.306	-1.0042682209814875	-0.3276181390368379	-0.44348708487055716	-0.11066175132381235	ATP-binding component of cytochrome-related transport	1722	Post-translational modification, protein turnover, chaperone functions
NP_415407.1	cydD	36	39	0.3402	7	8.081750939390913	0.5889	0.2442	0.3302702127121002	-0.2986382979281946	0.4827443186470425	1.3931477187533752	ATP-binding component of cytochrome-related transport%2C Zn sensitive	1767	Energy production and conversion
NP_415407.1	cydD	36	39	0.3402	7	8.081750939390913	0.5889	0.2442	0.3302702127121002	-0.2986382979281946	0.4827443186470425	1.3931477187533752	ATP-binding component of cytochrome-related transport%2C Zn sensitive	1767	Post-translational modification, protein turnover, chaperone functions
NP_415408.1	trxB	20	21	0.4304	7	5.791115499481457	0.173	0.6562	0.0	-0.33243003160332	-0.42902855862775385	2.974711067070679	thioredoxin reductase	966	Post-translational modification, protein turnover, chaperone functions
NP_415409.1	lrp	8	11	0.2132	2	2.167435316070537	0.363	0.2793	0.0	NaN	NaN	NaN	regulator for leucine %28or lrp%29 regulon and high-affinity branched-chain amino acid transport system	495	Transcription
NP_415410.1	ftsK	62	88	0.001	12	15.674658172147996	0.857	0.0793	-1.43028751511508	-0.5201808164358233	-0.667887702698806	-0.6976837804364003	cell division protein	3990	Cell cycle control and mitosis
NP_415411.2	lolA	12	13	0.3942	4	3.1062168554318914	0.1436	0.6264	0.0	-0.1646607029105353	-0.6554987922657631	1.0466537703949887	periplasmic protein effects translocation of lipoproteins from inner membrane to outer	612	Cell wall/membrane/envelop biogenesis
NP_415413.1	serS	25	28	0.2754	10	5.908812931185716	0.0094	0.9673	0.7085743105938305	-0.6082348037556943	-0.8920127895596747	-0.6099501306853522	serine tRNA synthetase%3B also charges selenocystein tRNA with serine	1293	Translation
NP_415414.4	dmsA	58	54	0.7422	20	14.19776396512765	0.018	0.9616	2.2251630594663183	0.04355821140794654	-0.14125067246411382	-0.26124733246057247	anaerobic dimethyl sulfoxide reductase subunit A	2445	Energy production and conversion
NP_415415.1	dmsB	9	14	0.1058	4	2.869846803396194	0.0941	0.7139	1.3275264606158184	-0.12791331136799772	-0.46124285959385397	4.036398659045329	anaerobic dimethyl sulfoxide reductase subunit B	618	Energy production and conversion
NP_415416.1	dmsC	19	19	0.5499	3	3.1043388000346557	0.3766	0.3622	0.0	-0.07961976914133324	-0.33127597064545594	-0.3748291581644077	anaerobic dimethyl sulfoxide reductase subunit C	864	General Functional Prediction only
NP_415417.1	ycaC	7	14	0.0225	2	2.3450859771494232	0.4371	0.225	-1.0046197762334081	NaN	NaN	NaN	ds877	627	Secondary Structure
NP_415418.1	ycaD	18	25	0.0606	3	2.6293075421520484	0.2417	0.5001	-0.507464625507985	-0.08865964217598955	-0.33553436646856444	-0.40278268484800583	ds878	1149	Carbohydrate metabolism and transport
NP_415418.1	ycaD	18	25	0.0606	3	2.6293075421520484	0.2417	0.5001	-0.507464625507985	-0.08865964217598955	-0.33553436646856444	-0.40278268484800583	ds878	1149	Amino Acid metabolism and transport
NP_415418.1	ycaD	18	25	0.0606	3	2.6293075421520484	0.2417	0.5001	-0.507464625507985	-0.08865964217598955	-0.33553436646856444	-0.40278268484800583	ds878	1149	Inorganic ion transport and metabolism
NP_415418.1	ycaD	18	25	0.0606	3	2.6293075421520484	0.2417	0.5001	-0.507464625507985	-0.08865964217598955	-0.33553436646856444	-0.40278268484800583	ds878	1149	General Functional Prediction only
NP_415419.2	ycaM	25	31	0.1188	1	3.9979619367217274	0.9353	0.0107	-1.8789016939816632	NaN	NaN	NaN	ds879	1431	Amino Acid metabolism and transport
NP_415420.1	ycaN	17	20	0.27	7	3.0454361487239194	0.0031	0.9852	1.700976833343221	-0.5227587701593442	-0.3558130036439143	-0.13722626132534607	putative transcriptional regulator LYSR-type	909	Transcription
NP_415421.1	ycaK	6	13	0.0163	1	1.4195853837864023	0.4388	0.1463	0.5973284801180574	NaN	NaN	NaN	ds881	591	General Functional Prediction only
NP_415422.1	pflA	14	16	0.3163	4	3.3782544368197875	0.2171	0.5417	0.665908626343375	-0.11476022313759149	-0.5655693767640618	0.8127472645136676	ds882	741	Post-translational modification, protein turnover, chaperone functions
NP_415423.1	pflB	48	50	0.3853	10	11.95007597213269	0.7061	0.1762	-0.3596151490599428	-0.5100168465559918	-0.877711697085658	-0.08828930913673445	formate acetyltransferase 1	2283	Energy production and conversion
NP_415424.1	focA	20	19	0.6596	4	4.466501577895607	0.4839	0.2816	-0.8904376634083627	-0.15308284283366363	-0.582956949844968	-0.7227127142741766	probable formate transporter %28formate channel 1%29	858	Inorganic ion transport and metabolism
NP_415425.4	ycaO	33	39	0.1768	7	8.418801245402882	0.6504	0.1969	-1.0925316484609782	2.533643640712613	0.4189279849939301	1.3115850775909441	ds885	1761	Function Unknown
NP_415426.1	ycaP	11	15	0.1433	3	2.5578299501123225	0.2261	0.5062	0.9816768163976559	-0.11431219482063182	-0.330718100424053	-0.4672277328947616	ds886	693	Function Unknown
NP_415427.1	serC	19	24	0.1544	1	3.020147399874921	0.847	0.0306	-1.6078112068706907	NaN	NaN	NaN	3-phosphoserine aminotransferase	1089	Coenzyme metabolism
NP_415427.1	serC	19	24	0.1544	1	3.020147399874921	0.847	0.0306	-1.6078112068706907	NaN	NaN	NaN	3-phosphoserine aminotransferase	1089	Amino Acid metabolism and transport
NP_415428.1	aroA	25	28	0.2888	7	5.147171892610101	0.1005	0.7819	1.4006526101422716	-0.3038001452495706	-0.3905373900744358	1.3611917816698413	ds888	1284	Amino Acid metabolism and transport
NP_415429.2	ycaL	15	17	0.3654	3	2.4853720125187846	0.2145	0.5321	0.0	-0.06093742254992401	-0.3026131686377487	-0.40009598616314246	putative heat shock protein	765	Post-translational modification, protein turnover, chaperone functions
NP_415430.1	cmk	13	15	0.3386	3	2.7642396730744974	0.2738	0.4508	0.9057949157010765	-0.07768921213457924	-0.3000467589459561	-0.4165979116296338	ds890	684	Nucleotide metabolism and transport
NP_415431.1	rpsA	36	37	0.4744	7	8.628276634560976	0.689	0.1633	0.0	-0.3086145547170877	-0.4032863917301029	1.3738634224508461	ds891	1674	Translation
NP_415434.1	msbA	45	39	0.8802	12	9.293145195680905	0.0999	0.8114	1.4666501734436777	-0.730295444024182	1.4147321639921264	0.8166261275494001	ATP-binding transport protein%3B multicopy suppressor of htrB	1749	Defense mechanisms
NP_415435.1	lpxK	15	22	0.0637	4	2.804089587622299	0.1121	0.715	1.326315987889838	-0.13461340832424076	-0.5919663458808789	-0.6938539711880105	ds895	987	Cell wall/membrane/envelop biogenesis
NP_415436.1	ycaQ	25	27	0.3681	4	5.820630945951551	0.7583	0.1022	-1.3537306413350083	-0.1247344104941531	-0.5524305088840591	-0.7261966778427116	ds896	1233	Function Unknown
NP_415437.1	ycaR	4	4	0.6198	1	1.085518503307595	0.2732	0.2195	0.0	NaN	NaN	NaN	ds897	183	Function Unknown
NP_415438.1	kdsB	15	16	0.4048	7	4.72439115458819	0.0388	0.8763	1.7453086522374754	-0.4405461715625484	0.4633294589922253	-0.7845205151424237	CTP:CMP-3-deoxy-D-manno-octulosonate transferase	747	Cell wall/membrane/envelop biogenesis
NP_415440.1	ycbC	19	17	0.7306	4	4.377042903542163	0.4487	0.3147	-0.9548095696744282	-0.16434011003856533	-0.5346766218618432	-0.6914898191377906	ds900	780	Function Unknown
NP_415441.1	smtA	15	17	0.3195	7	5.905563614204724	0.178	0.6347	1.023492419576223	-0.4694544551711851	-1.3384618180214878	-0.8543309423279882	S-adenosylmethionine-dependent methyltransferase	786	Secondary Structure
NP_415441.1	smtA	15	17	0.3195	7	5.905563614204724	0.178	0.6347	1.023492419576223	-0.4694544551711851	-1.3384618180214878	-0.8543309423279882	S-adenosylmethionine-dependent methyltransferase	786	General Functional Prediction only
NP_415442.1	mukF	33	29	0.8054	12	9.00965960856878	0.0629	0.8679	1.653706984874042	0.08116777431150794	0.26473457049529264	0.38842007932825195	mukF protein %28killing factor KICB%29	1323	Cell cycle control and mitosis
NP_415443.2	mukE	15	15	0.5065	2	2.7867218501967503	0.5689	0.1654	-1.1116389746278401	NaN	NaN	NaN	ds903	705	Cell cycle control and mitosis
NP_415444.1	mukB	84	99	0.0613	27	21.31499296886966	0.0391	0.9346	1.7079720263533664	-1.7099531160049402	-0.23726049731000642	1.544658360657614	kinesin-like cell division protein involved in chromosome partitioning	4461	Cell cycle control and mitosis
NP_415446.1	ycbK	13	12	0.6774	0	2.2418756269371047	0.9487	0.0	-1.6792251053133767	NaN	NaN	NaN	ds906	549	Function Unknown
NP_415447.1	ycbL	17	14	0.825	5	4.897826795815306	0.3479	0.4167	0.7974947654981984	-0.299046535381833	-0.820954193770514	-1.061578669472416	ds907	648	General Functional Prediction only
NP_415448.1	aspC	19	26	0.0658	3	4.358291077001342	0.6969	0.1235	-0.6000864273114785	-0.055761356867024194	-0.31100171421168066	-0.4079658952680666	aspartate aminotransferase	1191	Amino Acid metabolism and transport
NP_415449.1	ompF	18	24	0.1033	6	3.610923360835182	0.0338	0.8895	0.0	-0.329134491579146	0.018728835089562492	-1.2940983218521838	outer membrane protein 1a %28Ia%3Bb%3BF%29	1089	Cell wall/membrane/envelop biogenesis
NP_415450.1	asnS	21	31	0.028	7	5.329053609643348	0.1139	0.7485	1.3448862022390993	-0.2791640634143313	0.4367327732085281	1.3917832598549131	asparagine tRNA synthetase	1401	Translation
NP_415451.1	pncB	21	26	0.1422	4	5.791647964137272	0.7547	0.0988	-1.394022450822433	-0.11565134273586374	-0.5649337336532105	0.8661395813451573	ds911	1203	Coenzyme metabolism
NP_415452.1	pepN	51	58	0.1861	13	14.459707129671934	0.6267	0.2492	0.5691444106138956	0.8076681752428237	0.5786252542316915	-1.2131566573839458	ds912	2613	Amino Acid metabolism and transport
NP_415453.1	ssuB	12	17	0.1155	0	3.286942410576394	0.9852	0.0	-2.5153984938288754	NaN	NaN	NaN	ATP-binding component of ABC superfamily	768	Inorganic ion transport and metabolism
NP_415454.4	ssuC	24	17	0.9604	5	3.6501203469179813	0.1288	0.7132	0.5938527545310539	-0.29570172998317823	-0.8195967803132971	2.6039788364420042	membrane component of ABC superfamily	792	Inorganic ion transport and metabolism
NP_415456.4	ssuA	25	21	0.8457	8	5.357211067650492	0.0462	0.8755	1.7562927059425208	1.0874671492710732	-0.7626675624858564	1.8725572356859836	periplasmic-binding component of ABC superfamily	960	Inorganic ion transport and metabolism
NP_415462.1	ycbU	11	12	0.4532	2	2.4872021679448597	0.4794	0.2144	-1.0243781769203448	NaN	NaN	NaN	putative fimbrial-like protein	543	Cell motility
NP_415462.1	ycbU	11	12	0.4532	2	2.4872021679448597	0.4794	0.2144	-1.0243781769203448	NaN	NaN	NaN	putative fimbrial-like protein	543	Intracellular trafficing and secretion
NP_415463.2	ycbV	9	11	0.2771	1	1.538994703122453	0.4754	0.1667	-0.8568202665454381	NaN	NaN	NaN	putative fimbrial-like protein	516	Cell motility
NP_415463.2	ycbV	9	11	0.2771	1	1.538994703122453	0.4754	0.1667	-0.8568202665454381	NaN	NaN	NaN	putative fimbrial-like protein	516	Intracellular trafficing and secretion
NP_415464.4	ycbF	14	16	0.3824	1	3.5254307793444477	0.9298	0.008	-1.3000898808077044	NaN	NaN	NaN	ds924	711	Cell motility
NP_415464.4	ycbF	14	16	0.3824	1	3.5254307793444477	0.9298	0.008	-1.3000898808077044	NaN	NaN	NaN	ds924	711	Intracellular trafficing and secretion
NP_415465.1	pyrD	29	22	0.9448	13	6.687596365672768	9.0E-4	0.9951	2.8517990740011117	-0.18651546441154193	0.7209837264659869	-0.8132143656505023	dihydro-orotate dehydrogenase	1011	Nucleotide metabolism and transport
NP_415469.1	uup	38	42	0.2808	15	11.955208445078807	0.0781	0.8518	1.5106446772540778	-0.11991150970214141	-0.4052477595920697	0.32388950881590267	putative ATP-binding component of a transport system	1908	General Functional Prediction only
NP_415470.1	pqiA	30	28	0.7212	4	6.0506130263301685	0.7848	0.0935	-1.3762662288650873	-0.12255948865029291	-0.586215762925101	1.0267783499657146	paraquat-inducible protein A	1254	Function Unknown
NP_415471.1	pqiB	43	36	0.9022	11	10.54667288745013	0.3503	0.4938	-0.7861127345092132	0.7259789677622376	0.7740796162454977	2.2547597529550085	ds931	1641	General Functional Prediction only
NP_415473.1	rmf	5	4	0.8476	1	1.359591160452369	0.4375	0.1345	0.6328037046623236	NaN	NaN	NaN	ds933	168	Translation
NP_415474.1	fabA	9	11	0.2705	3	3.2432443331245313	0.4206	0.2898	-0.6650979892759248	-0.11295800026459993	-0.3800160517504451	-0.4595858853865073	beta-hydroxydecanoyl thioester dehydrase%2C trans-2-decenoyl-ACP isomerase	519	Lipid metabolism
NP_415475.1	ycbZ	35	39	0.2862	6	7.5098650780253555	0.6659	0.1846	-0.8698753509386338	-0.2370735277023275	2.0836476138059914	0.4918121732186043	putative ATP-dependent protease	1761	Post-translational modification, protein turnover, chaperone functions
NP_415477.1	ompA	21	23	0.3773	8	4.941578509503208	0.0204	0.9328	0.0	-0.47214638523313424	-0.7837204473304398	-1.2436730724375071	outer membrane protein 3a %28II%2A%3BG%3Bd%29	1041	Cell wall/membrane/envelop biogenesis
NP_415478.1	sulA	8	11	0.1856	2	2.042025436951768	0.328	0.3224	-0.8935875292119925	NaN	NaN	NaN	suppressor of lon%3B inhibits cell division and ftsZ ring formation	510	Cell cycle control and mitosis
NP_415480.2	yccS	36	48	0.0368	7	9.285318255637923	0.7689	0.1199	-1.38478104401235	-0.2993701999259037	-1.2928224310957321	1.4546889268760517	ds940	2154	Function Unknown
NP_415481.1	yccF	12	10	0.824	2	1.4382112131873823	0.1604	0.5643	0.0	NaN	NaN	NaN	ds941	447	Function Unknown
NP_415482.1	helD	34	45	0.0363	6	7.6472082656334095	0.6815	0.169	-1.2354216376224727	-0.1797774102325372	-0.022672849542698836	-0.4247953756333547	ds942	2055	Replication and repair
NP_415483.2	mgsA	10	10	0.5693	5	4.256862884542566	0.1857	0.5787	0.0	-0.33071810042405364	-0.6833094966177915	0.1487844714470419	ds943	459	Carbohydrate metabolism and transport
NP_415484.1	yccT	11	15	0.1872	1	2.5046361355039317	0.7793	0.0432	0.35615416723063015	NaN	NaN	NaN	ds944	663	Function Unknown
NP_415485.4	yccU	11	9	0.8047	3	2.8877007161065444	0.2973	0.3966	-0.5904370047979913	NaN	-0.29346465779776837	2.169629410941581	ds945	414	General Functional Prediction only
NP_415488.1	yccX	3	6	0.1134	0	0.16465149750491903	0.1605	0.0	0.0	NaN	NaN	NaN	ds948	279	Energy production and conversion
NP_415490.1	yccA	14	14	0.5061	3	3.0575304453234	0.3495	0.3617	-0.5939889436750371	NaN	-0.2810223182863892	2.416477040219673	putative carrier%2Ftransport protein	660	General Functional Prediction only
NP_415491.1	hyaA	20	25	0.1793	4	4.973196459081955	0.5999	0.195	-1.1501325826648638	-0.12831646371664004	-0.5887865208815397	-0.733329323106568	hydrogenase-1 small subunit	1119	Energy production and conversion
NP_415492.1	hyaB	47	40	0.9091	16	13.772545488571403	0.1549	0.7416	0.3357976756023622	-0.33923638267609346	-0.12606247947872032	-1.142494175667153	hydrogenase-1 large subunit	1794	Energy production and conversion
NP_415493.1	hyaC	13	16	0.284	4	2.0805206282858753	0.0358	0.8687	1.8044230905410266	-0.17735943522266032	-0.6188180495699698	0.9792029078541288	probable Ni%2FFe-hydrogenase 1 b-type cytochrome subunit	708	Energy production and conversion
NP_415494.1	hyaD	6	13	0.0175	0	0.719784893909985	0.5477	0.0	-1.2252044552088046	NaN	NaN	NaN	processing of HyaA and HyaB proteins	588	Energy production and conversion
NP_415509.1	cspH	3	5	0.281	1	0.921353723551944	0.1892	0.286	0.864761487281651	NaN	NaN	NaN	cold shock-like protein	213	Transcription
NP_415510.1	cspG	3	5	0.281	0	0.27716545274461835	0.2628	0.0	0.0	NaN	NaN	NaN	homolog of Salmonella cold shock protein	213	Transcription
NP_415512.1	yccM	16	24	0.0453	2	3.3292084349339923	0.6845	0.1103	-0.6216027539916451	NaN	NaN	NaN	ds974	1074	Energy production and conversion
NP_415514.1	torT	21	23	0.3985	2	4.893878989611572	0.9201	0.0152	-1.0269951417231051	NaN	NaN	NaN	part of regulation of tor operon%2C periplasmic	1029	Carbohydrate metabolism and transport
NP_415515.1	torR	18	15	0.8149	1	4.541197327841995	0.9725	0.0023	-2.323345665917785	NaN	NaN	NaN	response transcriptional regulator for torA %28sensor TorS%29	693	Signal Transduction
NP_415515.1	torR	18	15	0.8149	1	4.541197327841995	0.9725	0.0023	-2.323345665917785	NaN	NaN	NaN	response transcriptional regulator for torA %28sensor TorS%29	693	Transcription
NP_415516.1	torC	21	26	0.1757	4	3.64510832422265	0.2739	0.4895	0.8810132147576542	-0.15381607734983568	1.291728563544832	-0.818083819430177	trimethylamine N-oxide reductase%2C cytochrome c-type subunit	1173	Energy production and conversion
NP_415517.1	torA	54	56	0.4025	13	12.544296575231682	0.3627	0.4903	0.6264233241310964	-0.8075496034294806	1.3907649811732539	-0.860994043496743	trimethylamine N-oxide reductase subunit	2547	Energy production and conversion
NP_415518.1	torD	8	13	0.0674	2	2.183929241541341	0.3719	0.2689	-0.7318035209926643	NaN	NaN	NaN	part of trimethylamine-N-oxide oxidoreductase	600	General Functional Prediction only
NP_415520.1	cbpA	22	20	0.7024	8	5.64052502655563	0.0532	0.8566	1.5884678333159037	-0.586347229520088	-0.1204672427830697	0.6539917652521512	curved DNA-binding protein%3B functions closely related to DnaJ	921	Post-translational modification, protein turnover, chaperone functions
NP_415524.1	wrbA	8	13	0.0705	0	1.5120867988690145	0.8563	0.0	-0.9024319642351448	NaN	NaN	NaN	flavoprotein WrbA %28Trp repressor binding protein%29	597	General Functional Prediction only
NP_415535.1	putP	40	33	0.9061	8	7.7373697368955145	0.3576	0.4752	0.0	2.11825854010085	2.8087219559219907	0.5640070612159163	major sodium%2Fproline symporter	1509	Amino Acid metabolism and transport
NP_415535.1	putP	40	33	0.9061	8	7.7373697368955145	0.3576	0.4752	0.0	2.11825854010085	2.8087219559219907	0.5640070612159163	major sodium%2Fproline symporter	1509	General Functional Prediction only
NP_415539.1	phoH	21	23	0.3381	4	4.135955173289291	0.3972	0.368	-0.9057412415343042	-0.1254689527355635	1.3631292185364727	-0.718746143643686	PhoB-dependent%2C ATP-binding pho regulon component%3B may be helicase%3B induced by P starvation	1065	Signal Transduction
NP_415552.1	ycdX	20	16	0.871	5	4.097671366908768	0.1866	0.6095	1.016632571337931	-0.248921962612238	0.5074528218232601	-1.0367279769800266	ds1012	738	Amino Acid metabolism and transport
NP_415552.1	ycdX	20	16	0.871	5	4.097671366908768	0.1866	0.6095	1.016632571337931	-0.248921962612238	0.5074528218232601	-1.0367279769800266	ds1012	738	General Functional Prediction only
NP_415553.1	ycdY	8	12	0.1184	3	2.4763911954741507	0.1625	0.507	0.8353535890121101	-0.13990675058077914	-0.34250066264257445	-0.38790224880111246	putative oxidoreductase component	555	General Functional Prediction only
NP_415555.1	csgG	18	18	0.5203	2	3.8928003651725236	0.8096	0.0525	-0.5582394119369447	NaN	NaN	NaN	curli production assembly%2Ftransport component%2C 2nd curli operon	834	Cell wall/membrane/envelop biogenesis
NP_415558.1	csgD	15	14	0.6381	4	2.3822206340729712	0.0623	0.8016	1.4550307946987842	-0.17188680464969164	-0.6344016127516634	0.9382960681982958	putative 2-component transcriptional regulator for 2nd curli operon	651	Transcription
NP_415563.1	ymdB	8	12	0.1446	1	1.8883202882196444	0.6174	0.0857	0.0	NaN	NaN	NaN	putative polyprotein	534	General Functional Prediction only
NP_415568.1	yceK	8	5	0.9462	3	1.3734874767593026	0.0245	0.8698	0.8442079714581082	NaN	2.8327492354685604	-0.37448208248543274	ds1028	228	General Functional Prediction only
NP_415573.1	yceA	20	23	0.2733	6	5.101421086971686	0.186	0.6043	1.025900054870367	-0.2940647689075636	0.040482640819164174	0.5971486065200795	ds1032	1053	General Functional Prediction only
NP_415574.1	yceI	12	13	0.4862	2	3.0274236625010533	0.6438	0.1216	-1.2278629254559255	NaN	NaN	NaN	ds1033	576	Function Unknown
NP_415575.1	yceJ	10	12	0.2758	2	1.4562687672706178	0.1681	0.5628	0.8437270097489609	NaN	NaN	NaN	ds1034	567	Energy production and conversion
NP_415577.1	solA	27	25	0.7341	4	5.811693697350392	0.7485	0.112	-1.031863769539515	-0.1303945060941169	-0.5472492249202854	0.9894470266990176	sarcosine oxidase-like protein	1119	Amino Acid metabolism and transport
NP_415580.1	pyrC	13	23	0.0095	3	2.4265004075949053	0.1823	0.5494	0.0	-0.13652570679422732	-0.38173718890519814	-0.39689498354878294	ds1039	1047	Nucleotide metabolism and transport
NP_415582.1	grxB	12	14	0.3128	2	3.431102597580275	0.7369	0.0845	-1.4034241962859788	NaN	NaN	NaN	glutaredoxin 2	648	Post-translational modification, protein turnover, chaperone functions
NP_415584.1	rimJ	15	13	0.7854	2	4.218845512400252	0.8818	0.0266	-1.7942597987011848	NaN	NaN	NaN	acetylation of N-terminal alanine of 30S ribosomal subunit protein S5	585	Translation
NP_415585.1	yceH	7	14	0.0179	2	2.165764359900073	0.3631	0.2861	0.6236182267529683	NaN	NaN	NaN	ds1044	648	Function Unknown
NP_415588.1	flgN	11	9	0.798	5	3.177745262833953	0.0453	0.8451	1.481366765049425	-0.21503339205498834	-0.7417117013587289	0.14260752533671178	protein of flagellar biosynthesis	417	Cell motility
NP_415588.1	flgN	11	9	0.798	5	3.177745262833953	0.0453	0.8451	1.481366765049425	-0.21503339205498834	-0.7417117013587289	0.14260752533671178	protein of flagellar biosynthesis	417	Intracellular trafficing and secretion
NP_415588.1	flgN	11	9	0.798	5	3.177745262833953	0.0453	0.8451	1.481366765049425	-0.21503339205498834	-0.7417117013587289	0.14260752533671178	protein of flagellar biosynthesis	417	Post-translational modification, protein turnover, chaperone functions
NP_415589.1	flgM	7	6	0.6834	2	1.6987690678166456	0.1995	0.4469	-0.6058967860114804	NaN	NaN	NaN	anti-FliA %28anti-sigma%29 factor%3B also known as RflB protein	294	Transcription
NP_415589.1	flgM	7	6	0.6834	2	1.6987690678166456	0.1995	0.4469	-0.6058967860114804	NaN	NaN	NaN	anti-FliA %28anti-sigma%29 factor%3B also known as RflB protein	294	Cell motility
NP_415589.1	flgM	7	6	0.6834	2	1.6987690678166456	0.1995	0.4469	-0.6058967860114804	NaN	NaN	NaN	anti-FliA %28anti-sigma%29 factor%3B also known as RflB protein	294	Intracellular trafficing and secretion
NP_415590.1	flgA	12	14	0.2867	4	2.802445664946393	0.1098	0.7049	-0.38840405747510953	-0.15646963817077658	-0.6402875165207915	-0.7419094431198854	flagellar biosynthesis%3B assembly of basal-body periplasmic P ring	660	Cell motility
NP_415590.1	flgA	12	14	0.2867	4	2.802445664946393	0.1098	0.7049	-0.38840405747510953	-0.15646963817077658	-0.6402875165207915	-0.7419094431198854	flagellar biosynthesis%3B assembly of basal-body periplasmic P ring	660	Post-translational modification, protein turnover, chaperone functions
NP_415591.1	flgB	4	9	0.0344	1	1.5437628407803423	0.5288	0.1012	0.0	NaN	NaN	NaN	flagellar biosynthesis%2C cell-proximal portion of basal-body rod	417	Cell motility
NP_415592.1	flgC	3	9	0.0133	0	0.27326982105814535	0.2516	0.0	-1.139844884949861	NaN	NaN	NaN	flagellar biosynthesis%2C cell-proximal portion of basal-body rod	405	Cell motility
NP_415593.1	flgD	21	15	0.9502	6	4.731086595598115	0.1395	0.6943	1.2509260337256474	-0.3787963605997837	-1.0579994507725885	2.3985509035525934	flagellar biosynthesis%2C initiation of hook assembly	696	Cell motility
NP_415594.1	flgE	21	27	0.1372	8	5.3982495637420405	0.0405	0.8852	1.648941407404834	-0.37793318001353216	-0.06401021713217907	-1.1496597895060887	flagellar biosynthesis%2C hook protein	1209	Cell motility
NP_415595.1	flgF	19	17	0.7763	5	4.459352238328957	0.2453	0.5272	1.0287282847915413	-0.2997310100163071	0.2881716403174265	-0.9591585776081332	flagellar biosynthesis%2C cell-proximal portion of basal-body rod	756	Cell motility
NP_415596.1	flgG	18	17	0.6347	6	4.443935831049507	0.1002	0.7516	1.3779494160931782	-0.2811857709365257	-1.067292800181655	-0.39160602032084335	flagellar biosynthesis%2C cell-distal portion of basal-body rod	783	Cell motility
NP_415597.1	flgH	13	15	0.3042	1	2.9062226895911007	0.8596	0.0225	-1.6107810633734827	NaN	NaN	NaN	flagellar biosynthesis%2C basal-body outer-membrane L %28lipopolysaccharide layer%29 ring protein	699	Cell motility
NP_415598.3	flgI	24	24	0.5292	4	4.572215369166498	0.4941	0.282	-1.0327921160096982	-0.12464418740496153	1.4372423546323312	0.8675257091729042	homolog of Salmonella P-ring of flagella basal body	1098	Cell motility
NP_415600.1	flgK	34	36	0.3833	10	10.331435532355592	0.4601	0.3772	-0.8361319837475983	0.9177076368046958	0.16955714395859545	-0.17367246907007927	flagellar biosynthesis%2C hook-filament junction protein 1	1644	Cell motility
NP_415601.1	flgL	18	21	0.2736	3	4.267802451709234	0.6862	0.1204	-0.6380767858247891	-0.06093742254992519	-0.3236012423184698	-0.4092988751229038	flagellar biosynthesis%3B hook-filament junction protein	954	Cell motility
NP_415602.1	rne	54	70	0.0176	9	11.560467821128734	0.7622	0.1366	-1.272898906116936	-0.36808106183828193	-1.13804045083795	1.0654088973399045	RNase E%2C membrane attachment%2C mRNA turnover%2C maturation 5S RNA	3186	Translation
NP_415604.1	rluC	21	21	0.5348	3	4.948109940858435	0.8035	0.0633	-0.526910162203896	-0.064940685467905	-0.3410410169139053	-0.38156524741403464	ds1063	960	Translation
NP_415605.2	yceF	13	13	0.5793	2	3.4515299226980507	0.7488	0.0757	-1.4358774152457805	NaN	NaN	NaN	ds1064	585	Cell cycle control and mitosis
NP_415606.1	yceD	9	11	0.2644	3	2.4732814659376245	0.1877	0.5172	0.785974608690378	NaN	-0.24377924168768372	-0.27894571786609923	ds1065	522	General Functional Prediction only
NP_415607.1	rpmF	3	4	0.4431	0	0.26820386716160827	0.2475	0.0	-1.1112613623658556	NaN	NaN	NaN	ds1066	174	Translation
NP_415608.2	plsX	19	24	0.1768	0	3.0062775813522564	0.973	0.0	-2.075486555049094	NaN	NaN	NaN	glycerolphosphate auxotrophy in plsB background	1071	Lipid metabolism
NP_415609.1	fabH	27	21	0.9312	5	7.031043508556776	0.7819	0.0925	-1.407888819522294	-0.24196494210310132	-0.8300300911552088	0.14580032793157754	3-oxoacyl-%5Bacyl-carrier-protein%5D synthase III%3B acetylCoA ACP transacylase	954	Lipid metabolism
NP_415610.1	fabD	10	20	0.0048	0	1.5797632389501133	0.8407	0.0	-1.7046528459472807	NaN	NaN	NaN	ds1069	930	Lipid metabolism
NP_415611.1	fabG	17	16	0.6451	2	2.8460676820534894	0.5814	0.152	0.0	NaN	NaN	NaN	ds1070	735	Lipid metabolism
NP_415611.1	fabG	17	16	0.6451	2	2.8460676820534894	0.5814	0.152	0.0	NaN	NaN	NaN	ds1070	735	Secondary Structure
NP_415611.1	fabG	17	16	0.6451	2	2.8460676820534894	0.5814	0.152	0.0	NaN	NaN	NaN	ds1070	735	General Functional Prediction only
NP_415612.1	acpP	6	5	0.7373	0	1.0572030791360985	0.7179	0.0	-1.139622786766033	NaN	NaN	NaN	acyl carrier protein	237	Lipid metabolism
NP_415612.1	acpP	6	5	0.7373	0	1.0572030791360985	0.7179	0.0	-1.139622786766033	NaN	NaN	NaN	acyl carrier protein	237	Secondary Structure
NP_415613.1	fabF	28	27	0.5958	6	4.5541217744207	0.1306	0.7203	1.2793148002339625	-0.29015395715740727	-0.035549419939846935	-0.38098003662871816	ds1072	1242	Lipid metabolism
NP_415613.1	fabF	28	27	0.5958	6	4.5541217744207	0.1306	0.7203	1.2793148002339625	-0.29015395715740727	-0.035549419939846935	-0.38098003662871816	ds1072	1242	Secondary Structure
NP_415614.1	pabC	15	18	0.2749	3	3.591462942696798	0.5213	0.2188	-0.6713190827450904	-0.04362827650010447	-0.28575793725107707	-0.3186754850501754	4-amino-4-deoxychorismate lyase	810	Amino Acid metabolism and transport
NP_415614.1	pabC	15	18	0.2749	3	3.591462942696798	0.5213	0.2188	-0.6713190827450904	-0.04362827650010447	-0.28575793725107707	-0.3186754850501754	4-amino-4-deoxychorismate lyase	810	Coenzyme metabolism
NP_415615.1	yceG	15	22	0.0445	2	3.370185578225835	0.7189	0.089	0.0	NaN	NaN	NaN	putative thymidylate kinase	1023	General Functional Prediction only
NP_415616.1	tmk	17	14	0.8354	3	3.988572665335913	0.6208	0.1613	0.39901078241545157	-0.06175851060218672	-0.3148535444481195	-0.36240387031914906	ds1075	642	Nucleotide metabolism and transport
NP_415617.1	holB	9	22	8.0E-4	1	1.6403838916656022	0.5178	0.1416	0.0	NaN	NaN	NaN	ds1076	1005	Replication and repair
NP_415618.1	ycfH	11	17	0.0458	4	3.9212252148628006	0.339	0.3914	-0.5540760841536206	-0.22988681331517358	-0.595184085255372	-0.7261011847084046	ds1077	798	Replication and repair
NP_415620.1	fhuE	43	48	0.2276	11	9.30768054135472	0.1761	0.7004	1.232052396927685	3.085913858702916	1.3518202346226786	0.2420550756330533	outer membrane receptor for ferric iron uptake	2190	Inorganic ion transport and metabolism
NP_415622.1	ycfL	6	8	0.254	0	0.47881933011632427	0.3992	0.0	0.0	NaN	NaN	NaN	ds1081	378	General Functional Prediction only
NP_415626.4	ycfP	12	12	0.5784	3	3.4060636847619756	0.4598	0.2588	-0.9499774657357972	-0.09313288416760218	-0.38190909236338394	-0.40479251875522915	ds1085	543	General Functional Prediction only
NP_415627.1	ndh	30	29	0.6364	6	5.645135288131783	0.3101	0.4827	-0.8433874504335968	-0.23382927365669204	-1.05466977255255	-0.4221199653951159	respiratory NADH dehydrogenase	1305	Energy production and conversion
NP_415628.1	ycfJ	15	12	0.8688	4	3.5367345474316316	0.2447	0.4994	0.9419876948891769	-0.17064964949059094	-0.5737063081668922	1.0067980293638106	ds1087	540	Function Unknown
NP_415629.4	ycfQ	9	14	0.0903	3	3.2894668956890136	0.434	0.2731	0.0	NaN	2.9493136685371883	-0.2726485197074445	ds1088	633	Transcription
NP_415632.1	mfd	72	76	0.3235	28	19.331482115171106	0.0036	0.9917	2.3582049869495623	-0.7924213645452532	-0.06735305301775799	-0.29831098936412304	transcription-repair coupling factor%3B mutation frequency decline	3447	Replication and repair
NP_415632.1	mfd	72	76	0.3235	28	19.331482115171106	0.0036	0.9917	2.3582049869495623	-0.7924213645452532	-0.06735305301775799	-0.29831098936412304	transcription-repair coupling factor%3B mutation frequency decline	3447	Transcription
NP_415633.1	ycfT	24	24	0.5769	7	4.79127895959869	0.0707	0.8297	0.4568363641269568	-0.35765356285124683	0.5357328754062132	-0.8503261760578341	ds1092	1074	Function Unknown
NP_415634.1	lolC	28	26	0.6686	6	6.709308787455941	0.5261	0.2769	0.5907537635613539	-0.24975846378811145	-0.007442432171762136	0.598048607231973	membrane component of ABC superfamily	1200	Cell wall/membrane/envelop biogenesis
NP_415635.4	lolD	12	15	0.2083	3	2.292451111127684	0.159	0.5926	-0.4757084375922603	-0.08979816076858034	-0.3258589737853604	-0.40026414007606964	putative ATP-binding component of a transport system	702	Defense mechanisms
NP_415636.1	lolE	32	27	0.8463	9	8.101712279231656	0.2552	0.5814	0.0	1.1461775023928344	0.7892068292283284	-0.5220378024547714	putative kinase%3B membrane component of ABC superfamily	1245	Cell wall/membrane/envelop biogenesis
NP_415641.1	potD	23	23	0.5418	10	6.064012344318593	0.0098	0.9678	2.1858172270041094	0.41567171396139496	2.261408134390502	-1.0855268176857256	spermidine%2Fputrescine periplasmic transport protein%3B periplasmic-binding component of ABC superfamily	1047	Amino Acid metabolism and transport
NP_415642.1	potC	17	17	0.5071	2	3.1088550953073772	0.6311	0.1437	0.0	NaN	NaN	NaN	spermidine%2Fputrescine transport system permease%3B membrane component of ABC superfamily	795	Amino Acid metabolism and transport
NP_415643.3	potB	22	18	0.8567	5	4.560441752089995	0.2847	0.5008	0.0	-0.20851708040375314	0.5380673706311206	2.3216698371420077	spermidine%2Fputrescine transport system permease%3B membrane component of ABC superfamily	828	Amino Acid metabolism and transport
NP_415644.1	potA	23	25	0.3721	2	6.085583232893748	0.9806	0.0033	-2.411121583592837	NaN	NaN	NaN	ATP-binding component of spermidine%2Fputrescine transport	1137	Amino Acid metabolism and transport
NP_415645.1	pepT	16	27	0.0102	3	2.771680309676119	0.2853	0.4533	0.6210629963680832	-0.043628276500104674	2.771242952178922	-0.427450392403254	putative peptidase T	1227	Amino Acid metabolism and transport
NP_415647.1	phoQ	24	32	0.0636	5	5.022450856751853	0.3827	0.4009	0.0	-0.13306521145166267	-0.8293206261037482	0.20315165676196403	sensor protein PhoQ	1461	Signal Transduction
NP_415648.1	phoP	15	15	0.5865	3	3.0312095727055826	0.3578	0.3752	-0.8158644676030626	NaN	-0.33109007709050253	-0.4066310434540576	transcriptional regulatory protein	672	Signal Transduction
NP_415648.1	phoP	15	15	0.5865	3	3.0312095727055826	0.3578	0.3752	-0.8158644676030626	NaN	-0.33109007709050253	-0.4066310434540576	transcriptional regulatory protein	672	Transcription
NP_415649.1	purB	31	30	0.6026	9	6.428672538177652	0.0745	0.8445	0.38538082592125156	1.3503673562543677	1.2997552078115047	-0.5827674257812029	ds1108	1371	Nucleotide metabolism and transport
NP_415654.1	icd	34	28	0.9167	9	6.008451836171227	0.0478	0.8887	0.8645352156990104	-0.5379369540479932	-0.46395817408225265	-1.1006607517224718	isocitrate dehydrogenase%2C specific for NADP%2B	1251	Energy production and conversion
NP_415655.1	ymfD	17	15	0.7934	0	2.0534150438203302	0.8965	0.0	-0.5934447484680961	NaN	NaN	NaN	ds1114	666	Secondary Structure
NP_415655.1	ymfD	17	15	0.7934	0	2.0534150438203302	0.8965	0.0	-0.5934447484680961	NaN	NaN	NaN	ds1114	666	General Functional Prediction only
NP_415658.1	intE	28	25	0.7859	7	6.756896498022123	0.3448	0.4569	0.8842500309159206	-0.3829214264261746	1.1873030178594886	-0.8469219531897599	prophage e14 integrase	1128	Replication and repair
NP_415671.1	ymfQ	9	13	0.1526	3	2.678102918717233	0.2342	0.4476	0.7357348435878881	NaN	-0.30925831178400026	2.3627780566173757	ds1130	585	Function Unknown
NP_415677.1	mcrA	18	18	0.5203	0	3.784345687301454	0.9937	0.0	-0.31327006467634405	NaN	NaN	NaN	restriction of DNA at 5-methylcytosine residues%3B at locus of e14 element	834	Defense mechanisms
NP_415679.1	ycgX	7	9	0.3121	1	1.2938507305838463	0.3724	0.1829	-1.0514145884549637	NaN	NaN	NaN	ds1139	405	General Functional Prediction only
NP_415692.1	minE	6	6	0.622	1	1.4565449307525302	0.4499	0.1504	0.0	NaN	NaN	NaN	cell division topological specificity factor%2C reverses MinC inhibition of ftsZ ring formation	267	Cell cycle control and mitosis
NP_415693.1	minD	19	18	0.6602	4	4.240311459381977	0.4149	0.3417	0.0	-0.1646607029105352	-0.6094406741729061	1.005715570730954	cell division inhibitor%2C a membrane ATPase%2C activates minC	813	Cell cycle control and mitosis
NP_415694.1	minC	19	15	0.8734	2	4.880785267901583	0.9264	0.016	-1.7435390404681481	NaN	NaN	NaN	cell division inhibitor%2C inhibits ftsZ ring formation	696	Cell cycle control and mitosis
NP_415697.4	ycgL	5	6	0.3527	0	1.7267023929849152	0.9071	0.0	-0.8355285382804626	NaN	NaN	NaN	ds1159	294	Function Unknown
NP_415698.1	ycgM	12	14	0.2867	5	3.0917492243726703	0.0427	0.845	1.5885736229691756	-0.3004425431956954	-0.8620997323292209	0.10507743653237045	putative isomerase	660	Secondary Structure
NP_415699.5	ycgN	6	10	0.094	1	1.4889812384965326	0.473	0.1304	0.0	NaN	NaN	NaN	ds1161	462	Function Unknown
NP_415701.1	umuD	16	9	0.9934	5	4.1263362824998415	0.1998	0.6005	0.9958382069132858	-0.29336604248698317	-0.7980379056614337	2.1626965948481924	SOS mutagenesis%3B error-prone repair%3B processed to UmuD%27%3B forms complex with UmuC	420	Transcription
NP_415701.1	umuD	16	9	0.9934	5	4.1263362824998415	0.1998	0.6005	0.9958382069132858	-0.29336604248698317	-0.7980379056614337	2.1626965948481924	SOS mutagenesis%3B error-prone repair%3B processed to UmuD%27%3B forms complex with UmuC	420	Signal Transduction
NP_415702.1	umuC	26	28	0.3874	9	5.434049270092343	0.0165	0.9497	2.1118668520377817	1.0914082891559742	0.6554201926794049	0.5822568579357156	SOS mutagenesis and repair	1269	Replication and repair
NP_415703.3	dsbB	7	12	0.0803	2	1.5252904907773295	0.1753	0.5121	-0.5580568202096359	NaN	NaN	NaN	reoxidizes DsbA protein following formation of disulfide bond in P-ring of flagella.	531	Post-translational modification, protein turnover, chaperone functions
NP_415704.1	nhaB	31	34	0.3235	4	6.691069663916758	0.8469	0.0596	-0.3613013373373878	-0.11476022313759146	-0.5886068301134436	-0.6854558355310385	Na%2B%2FH%2B antiporter%2C pH independent	1542	Inorganic ion transport and metabolism
NP_415705.1	fadR	17	16	0.6794	3	4.313753272200007	0.6842	0.1262	-1.2851360467438593	-0.03163701788887089	-0.3181040526388518	-0.38259632716304887	negative regulator for fad regulon%2C and positive activator of fabA	720	Transcription
NP_415706.1	ycgB	32	34	0.4083	5	7.018339274937162	0.7581	0.1108	-0.43299240381920795	-0.1478708485814713	-0.8248647119934036	2.4443789225221835	ds1168	1533	Function Unknown
NP_415707.1	dadA	23	29	0.1459	5	5.066574262476328	0.3901	0.3903	-0.7505279534365392	-0.18414728017707474	-0.8075736614587704	-0.9640764695768005	D-amino acid dehydrogenase subunit	1299	Amino Acid metabolism and transport
NP_415708.1	dadX	23	24	0.4944	6	4.440025067084109	0.1102	0.7489	1.1684138715306203	-0.24152694465207902	0.028845123063018636	-0.33516671469494036	alanine racemase 2%2C catabolic	1071	Cell wall/membrane/envelop biogenesis
NP_415710.1	ldcA	23	20	0.7931	2	4.056977195306925	0.8202	0.054	-1.5456151589558575	NaN	NaN	NaN	ds1172	915	Defense mechanisms
NP_415712.1	ycgR	14	16	0.3295	1	2.647833208633909	0.7929	0.0417	-1.5572346611265968	NaN	NaN	NaN	ds1174	735	Cell wall/membrane/envelop biogenesis
NP_415713.1	ymgE	12	6	0.998	0	2.011922045572482	0.9124	0.0	-1.9476260792208817	NaN	NaN	NaN	transglycosylase asociated protein	255	Function Unknown
NP_415715.1	treA	23	37	0.004	9	7.646621359650289	0.1752	0.6701	1.1623571789339195	-0.4571111273415593	0.7622574470295094	1.5319917373204146	trehalase%2C periplasmic	1698	Carbohydrate metabolism and transport
NP_415721.1	ychF	19	24	0.1513	4	4.465029441071175	0.4622	0.2903	-0.5817104828498361	-0.13267553810910285	-0.6127247526492301	-0.8349491729957429	putative GTP-binding protein	1092	Translation
NP_415722.1	pth	10	13	0.2368	1	2.017715107128485	0.6533	0.0823	0.0	NaN	NaN	NaN	ds1184	585	Translation
NP_415728.1	hemA	19	28	0.0379	7	4.860917578345367	0.0701	0.8242	1.1248892630895377	-0.349861306142416	0.5781412718474508	-0.8301514989839923	glutamyl-tRNA reductase	1257	Coenzyme metabolism
NP_415729.1	prfA	27	24	0.7889	6	6.960552724239421	0.5872	0.2255	0.7538316936900848	-0.32195099592161336	-0.07389487173048294	0.48892282033473844	ds1191	1083	Translation
NP_415731.1	ychQ	6	9	0.2175	0	0.6491723333229071	0.506	0.0	0.0	NaN	NaN	NaN	ds1193	393	Function Unknown
NP_415732.1	ychA	24	18	0.9496	7	7.296430246591484	0.4469	0.3581	-0.7501952128908738	-0.46613767189825156	0.495737124353142	-0.8316309395924537	ds1194	810	Function Unknown
NP_415733.1	kdsA	20	19	0.6655	5	5.047899499839252	0.3815	0.3798	-0.5174563036265657	-0.23467051214560264	0.4745717765478039	-0.99840564990409	2-dehydro-3-deoxyphosphooctulonate aldolase	855	Cell wall/membrane/envelop biogenesis
NP_415734.1	chaA	27	24	0.7623	1	5.493240122187822	0.9885	0.0015	-1.94348326658077	NaN	NaN	NaN	sodium-calcium%2Fproton antiporter	1101	Inorganic ion transport and metabolism
NP_415735.1	chaB	3	5	0.2233	3	1.6843022500731686	0.0	0.8307	1.8407452117548593	NaN	NaN	NaN	cation transport regulator	231	General Functional Prediction only
NP_415736.2	chaC	12	15	0.219	3	3.6098681549953637	0.5119	0.2379	0.0	-0.07159351029706397	-0.30770323493293456	-0.4136184334085152	cation transport regulator	696	Inorganic ion transport and metabolism
NP_415737.1	ychN	9	8	0.7517	3	1.5226917803200353	0.042	0.8214	0.0	-0.16175490266976994	-0.4223667365526333	-0.4819363668966584	ds1202	354	Inorganic ion transport and metabolism
NP_415739.1	narL	14	14	0.5282	6	4.40645091566468	0.0877	0.7666	0.0	-0.36263085635408604	-1.1091727150471908	-1.274188116629618	pleiotrophic regulation of anaerobic respiration: response regulator for nar%2C frd%2C dms and tor genes	651	Signal Transduction
NP_415739.1	narL	14	14	0.5282	6	4.40645091566468	0.0877	0.7666	0.0	-0.36263085635408604	-1.1091727150471908	-1.274188116629618	pleiotrophic regulation of anaerobic respiration: response regulator for nar%2C frd%2C dms and tor genes	651	Transcription
NP_415740.1	narX	26	40	0.0093	11	7.1207456248945435	0.0171	0.9514	1.9818482976874507	-0.6680451321372846	2.0776104527435453	-0.17408675587151085	nitrate%2Fnitrate sensor%2C histidine protein kinase acts on NarL regulator	1797	Signal Transduction
NP_415741.1	narK	34	31	0.7674	5	7.596192082339075	0.8356	0.0689	-1.3676432725864156	-0.1900185516245158	-0.8250215995292818	0.18486630668494572	nitrite extrusion protein	1392	Inorganic ion transport and metabolism
NP_415742.1	narG	74	83	0.1625	21	17.04335146635433	0.0844	0.8604	0.8964006458605287	0.1754339624354459	-0.7118029011027985	-0.44923603557462777	ds1207	3744	Energy production and conversion
NP_415743.1	narH	36	34	0.6804	7	7.1055867209526	0.411	0.3983	-0.836411438546268	-0.3203496723088846	-0.4773932791621155	1.4225315280939035	nitrate reductase 1%2C beta subunit	1539	Energy production and conversion
NP_415744.1	narJ	15	16	0.4907	3	5.252961736608875	0.8567	0.0422	-1.6502882355754613	-0.08865964217598715	-0.3312759706454555	-0.38448312411247415	nitrate reductase 1%2C delta subunit%2C assembly function	711	Energy production and conversion
NP_415745.1	narI	12	15	0.2509	2	2.3966407224323825	0.4469	0.2431	0.5242530527300493	NaN	NaN	NaN	nitrate reductase 1%2C cytochrome b%28NR%29%2C gamma subunit	678	Energy production and conversion
NP_415748.1	purU	22	18	0.8353	6	5.379380472966087	0.2477	0.5458	0.5607000363243803	-0.31456597189777774	1.104491992106591	-1.2682608579235475	formyltetrahydrofolate deformylase%3B for purT-dependent FGAR synthesis	843	Nucleotide metabolism and transport
NP_415749.1	ychJ	8	10	0.2963	2	1.9005216646112375	0.2668	0.345	0.7374735812971417	NaN	NaN	NaN	ds1213	459	Function Unknown
NP_415750.2	rssA	28	20	0.9757	6	5.913454317260672	0.3661	0.4437	0.735849380813414	-0.33561244557682735	1.0271094846924524	-0.4139602575973563	ds1214	906	General Functional Prediction only
NP_415752.1	galU	20	20	0.5512	3	3.4673120284678274	0.4531	0.2908	-0.8952243753174203	-0.08212501611826803	-0.3468582140568876	-0.4192390435793749	ds1216	909	Cell wall/membrane/envelop biogenesis
NP_415753.1	hns	6	9	0.1699	2	1.475679632607464	0.1409	0.5472	1.1391420190716173	NaN	NaN	NaN	DNA-binding protein HLP-II %28HU%2C BH2%2C HD%2C NS%29%3B pleiotropic regulator	414	General Functional Prediction only
NP_415754.1	tdk	11	14	0.2708	3	2.789229104136313	0.2722	0.4279	0.0	-0.10737926002027356	2.9557105126957306	-0.31638584039111267	thymidine kinase	618	Nucleotide metabolism and transport
NP_415758.1	ychE	22	14	0.9864	3	2.6909984220278793	0.2731	0.4761	0.0	-0.09367751409396785	-0.32717153840612284	-0.4202277381655695	putative channel protein	648	Intracellular trafficing and secretion
NP_415759.1	oppA	32	36	0.2697	10	8.214236725151483	0.1416	0.7288	1.210709948197883	0.82331568239953	0.26055195387559593	0.886615875775111	oligopeptide transport%3B periplasmic binding protein%3B periplasmic-binding component of ABC superfamily	1632	Amino Acid metabolism and transport
NP_415760.1	oppB	29	20	0.9832	4	5.738441177522476	0.7272	0.1164	-1.3145998341479181	-0.14211945396771564	-0.5769479819208844	-0.7210328319546291	oligopeptide transport permease protein%3B membrane component of ABC superfamily	921	Amino Acid metabolism and transport
NP_415760.1	oppB	29	20	0.9832	4	5.738441177522476	0.7272	0.1164	-1.3145998341479181	-0.14211945396771564	-0.5769479819208844	-0.7210328319546291	oligopeptide transport permease protein%3B membrane component of ABC superfamily	921	Inorganic ion transport and metabolism
NP_415761.1	oppC	18	20	0.3586	3	4.08470279849154	0.6344	0.1569	0.0	-0.06415970321641781	-0.38414040567711777	-0.3884138713816305	homolog of Salmonella oligopeptide transport permease protein%3B membrane component of ABC superfamily	909	Amino Acid metabolism and transport
NP_415761.1	oppC	18	20	0.3586	3	4.08470279849154	0.6344	0.1569	0.0	-0.06415970321641781	-0.38414040567711777	-0.3884138713816305	homolog of Salmonella oligopeptide transport permease protein%3B membrane component of ABC superfamily	909	Inorganic ion transport and metabolism
YP_025300.1	oppD	21	22	0.4295	5	5.152106786482428	0.4176	0.3647	0.0	-0.17345847404259024	-0.8495345191996019	1.3593478027757493	homolog of Salmonella ATP-binding protein of oligopeptide ABC transport system	1014	Amino Acid metabolism and transport
YP_025300.1	oppD	21	22	0.4295	5	5.152106786482428	0.4176	0.3647	0.0	-0.17345847404259024	-0.8495345191996019	1.3593478027757493	homolog of Salmonella ATP-binding protein of oligopeptide ABC transport system	1014	Inorganic ion transport and metabolism
NP_415763.1	oppF	26	22	0.8394	8	7.087555798691761	0.2441	0.5866	0.0	-0.5031084664390371	-0.06736143154218102	0.6432539236664119	homolog of Salmonella ATP-binding protein of oligopeptide ABC transport system	1005	Amino Acid metabolism and transport
NP_415764.4	yciU	8	7	0.6997	4	3.1462461765605627	0.1295	0.6141	1.1878731042947566	-0.3022192823064407	1.3920848327355735	-0.6593002028911109	ds1227	330	Function Unknown
NP_415766.1	kch	32	28	0.8365	4	5.4428445931924285	0.6753	0.158	-0.5017846875735846	-0.11958354044919063	-0.5648765512033878	-0.7056798613727434	putative potassium channel protein %28VIC family%29	1254	Inorganic ion transport and metabolism
NP_415767.2	yciI	5	6	0.3419	1	1.6276704779872722	0.545	0.0934	-1.031863769539515	NaN	NaN	NaN	ds1231	297	Function Unknown
NP_415768.1	tonB	12	16	0.1793	2	2.3714838899987374	0.4357	0.2635	-0.9608243621484511	NaN	NaN	NaN	energy transducer%3B uptake of iron%2C cyanocobalimin%3B sensitivity to phages%2C colicins	720	Cell wall/membrane/envelop biogenesis
NP_415769.1	yciA	6	9	0.2039	2	1.6632069290972362	0.1799	0.4532	0.0	NaN	NaN	NaN	ds1233	399	Lipid metabolism
NP_415770.1	yciB	9	12	0.227	2	1.7965833560989566	0.2567	0.4392	-0.594944898450512	NaN	NaN	NaN	ds1234	540	Cell cycle control and mitosis
NP_415772.1	ompW	9	14	0.0847	3	2.3258483686119193	0.1379	0.5791	1.161026648662867	-0.09947864498431744	-0.28657591452954023	-0.41394992337870284	putative outer membrane protein	639	Cell wall/membrane/envelop biogenesis
NP_415773.1	yciE	20	11	0.998	1	2.7741305623232786	0.8128	0.0384	-1.5128091948789013	NaN	NaN	NaN	ds1237	507	Function Unknown
NP_415774.1	yciF	11	11	0.576	2	2.598052703354142	0.5008	0.2087	-0.7284558915881538	NaN	NaN	NaN	putative structural proteins	501	Function Unknown
NP_415775.4	yciG	3	4	0.4136	1	1.2793959425200265	0.4075	0.1413	0.6737528391580124	NaN	NaN	NaN	ds1239	180	General Functional Prediction only
NP_415776.1	trpA	22	18	0.8833	2	4.844931952450088	0.9205	0.0168	-0.3968618036323323	NaN	NaN	NaN	tryptophan synthase%2C alpha protein	807	Amino Acid metabolism and transport
NP_415777.1	trpB	23	26	0.2805	3	4.464765580366652	0.7	0.1226	-0.5583177204187849	-0.08515568526693175	3.0251229785799163	2.450940168278297	tryptophan synthase%2C beta protein	1194	Amino Acid metabolism and transport
NP_415780.1	trpE	33	34	0.4361	10	9.471954245842019	0.3204	0.5154	0.0	1.062935467776073	0.8505217216192403	-0.5517944493413871	anthranilate synthase component I	1563	Amino Acid metabolism and transport
NP_415780.1	trpE	33	34	0.4361	10	9.471954245842019	0.3204	0.5154	0.0	1.062935467776073	0.8505217216192403	-0.5517944493413871	anthranilate synthase component I	1563	Coenzyme metabolism
NP_415782.1	yciV	17	19	0.3194	3	3.7105390193211107	0.5404	0.2226	-0.6196780790816966	-0.037440920816296824	-0.3574414266978236	2.855992543161591	putative enzymes	882	General Functional Prediction only
NP_415783.6	yciO	17	14	0.8689	5	4.315993919443979	0.2348	0.547	-0.4334518382174829	-0.2563141680822945	-0.8322499076744287	0.17554778980777555	ds1247	621	Translation
NP_415786.1	btuR	4	13	0.0017	1	0.5600180833904254	0.0897	0.5321	1.1360134627311655	NaN	NaN	NaN	cob%28I%29alamin adenolsyltransferase	591	Coenzyme metabolism
NP_415787.1	yciK	10	17	0.0388	2	2.5917459262391533	0.5269	0.1713	-0.8090464551159856	NaN	NaN	NaN	putative oxidoreductase	759	Lipid metabolism
NP_415787.1	yciK	10	17	0.0388	2	2.5917459262391533	0.5269	0.1713	-0.8090464551159856	NaN	NaN	NaN	putative oxidoreductase	759	Secondary Structure
NP_415787.1	yciK	10	17	0.0388	2	2.5917459262391533	0.5269	0.1713	-0.8090464551159856	NaN	NaN	NaN	putative oxidoreductase	759	General Functional Prediction only
NP_415788.1	sohB	17	23	0.0943	2	3.5439103540314916	0.7565	0.0713	-0.6316789665426712	NaN	NaN	NaN	putative protease	1050	Post-translational modification, protein turnover, chaperone functions
NP_415788.1	sohB	17	23	0.0943	2	3.5439103540314916	0.7565	0.0713	-0.6316789665426712	NaN	NaN	NaN	putative protease	1050	Intracellular trafficing and secretion
NP_415791.1	cysB	29	21	0.9637	4	5.533564408251117	0.706	0.1323	-1.267928398833007	-0.14175288153919427	1.0821376302043295	0.9321288559145039	positive transcriptional regulator for cysteine regulon	975	Transcription
NP_415792.1	acnA	58	59	0.4637	15	14.196164129485073	0.3261	0.5387	0.6370012837509554	1.241184990111212	-0.04520374249032421	0.3547931604506849	aconitate hydrase 1	2676	Energy production and conversion
NP_415793.1	ribA	8	13	0.0758	2	2.1491769451100504	0.3617	0.273	-0.7289202459885141	NaN	NaN	NaN	ds1259	591	Coenzyme metabolism
NP_415794.1	pgpB	18	17	0.6748	2	3.187739765124065	0.6581	0.1277	-1.215193571361788	NaN	NaN	NaN	non-essential phosphatidylglycerophosphate phosphatase%2C membrane bound	765	Lipid metabolism
NP_415795.1	yciS	8	7	0.7653	2	1.7635637792053984	0.2282	0.4284	0.971351849813383	NaN	NaN	NaN	ds1261	309	Function Unknown
NP_415796.1	yciM	21	26	0.1784	3	5.047032066432541	0.8123	0.065	-0.49665846111611134	-0.06571254060962145	-0.35530315382555994	-0.41477816754266894	putative heat shock protein	1170	Carbohydrate metabolism and transport
NP_415797.1	pyrF	15	16	0.4266	4	4.640008899298442	0.5331	0.231	-1.060666801631035	-0.22746587348691774	-0.6788272698050398	1.0201075166602251	ds1263	738	Nucleotide metabolism and transport
NP_415798.2	yciH	7	7	0.5673	1	1.5818197306224429	0.5059	0.1379	-1.1462297838123336	NaN	NaN	NaN	ds1264	327	Translation
NP_415800.1	yciT	17	16	0.6108	3	3.50094561104411	0.4889	0.2542	0.0	-0.10690185439526906	-0.33015965972452005	-0.40412306175973756	putative DEOR-type transcriptional regulator	750	Transcription
NP_415800.1	yciT	17	16	0.6108	3	3.50094561104411	0.4889	0.2542	0.0	-0.10690185439526906	-0.33015965972452005	-0.40412306175973756	putative DEOR-type transcriptional regulator	750	Carbohydrate metabolism and transport
NP_415802.1	rnb	43	43	0.5532	11	11.409361717497971	0.4757	0.3642	0.3450956483915005	3.908571318791122	-0.2735493365387708	1.0921567485893575	RNase II%2C mRNA degradation	1935	Transcription
NP_415804.1	fabI	19	17	0.7128	3	2.731145946476458	0.2682	0.4682	0.0	-0.05105405903602468	-0.30594760500433965	2.3627780566173797	enoyl-%5Bacyl-carrier-protein%5D reductase %28NADH%29	789	Lipid metabolism
NP_415805.1	ycjD	8	8	0.6196	0	1.4883052058602282	0.8434	0.0	-1.7840612161712153	NaN	NaN	NaN	ds1273	354	Function Unknown
NP_415806.1	sapF	24	18	0.9511	5	7.144305012632227	0.7953	0.0868	-0.440874662784432	-0.2901460310494327	-0.8471560486478502	0.13227955926318946	putative ATP-binding protein of peptide transport system	807	Defense mechanisms
NP_415807.1	sapD	27	22	0.898	2	7.226242365154715	0.9929	0.0016	-2.0928393721899385	NaN	NaN	NaN	putative ATP-binding protein of peptide transport system	993	Defense mechanisms
NP_415808.1	sapC	17	20	0.3011	4	3.641779440125113	0.2726	0.4854	0.9836684115765811	-0.11872036001443666	1.358978548090349	1.0273357870696913	homolog of Salmonella peptide transport permease protein%3B membrane component of ABC superfamily	891	Defense mechanisms
NP_415809.1	sapB	33	21	0.9963	7	7.278185198497413	0.4415	0.376	0.0	2.0426093864204735	-0.46825237241229317	0.5804932082472456	homolog of Salmonella peptide transport permease protein%3B membrane component of ABC superfamily	966	Defense mechanisms
NP_415810.1	sapA	28	36	0.0756	5	7.9639198236855835	0.89	0.0397	-1.632978040246259	-0.15145039935793306	-0.7962096883474288	0.17338230846778452	homolog of Salmonella peptide transport periplasmic protein%3B periplasmic-binding component of ABC superfamily	1644	Amino Acid metabolism and transport
NP_415819.4	pspF	14	22	0.0412	2	4.128013172070785	0.8488	0.0393	-1.2766475045429517	NaN	NaN	NaN	psp operon transcriptional activator	978	Transcription
NP_415819.4	pspF	14	22	0.0412	2	4.128013172070785	0.8488	0.0393	-1.2766475045429517	NaN	NaN	NaN	psp operon transcriptional activator	978	Signal Transduction
NP_415820.1	pspA	14	15	0.482	5	4.260434418121115	0.2005	0.5754	1.0228229188572664	-0.19323732532927085	-0.7610589704696518	-0.9605521103602097	phage shock protein%2C inner membrane protein	669	Transcription
NP_415820.1	pspA	14	15	0.482	5	4.260434418121115	0.2005	0.5754	1.0228229188572664	-0.19323732532927085	-0.7610589704696518	-0.9605521103602097	phage shock protein%2C inner membrane protein	669	Signal Transduction
NP_415822.1	pspC	8	8	0.6006	1	1.5640623122812358	0.5164	0.1042	-1.0025600523783347	NaN	NaN	NaN	phage shock protein: activates phage shock-protein expression	360	Transcription
NP_415822.1	pspC	8	8	0.6006	1	1.5640623122812358	0.5164	0.1042	-1.0025600523783347	NaN	NaN	NaN	phage shock protein: activates phage shock-protein expression	360	Signal Transduction
NP_415824.1	pspE	4	7	0.1559	2	0.7530882784521531	0.0125	0.8499	1.900362327339	NaN	NaN	NaN	phage shock protein	315	Inorganic ion transport and metabolism
NP_415825.4	ycjM	39	37	0.6672	6	8.784529991064575	0.8383	0.0747	-0.8108598597091775	-0.20844677057005595	-1.0540117931669624	-0.40792082142629843	putative polysaccharide hydrolase	1680	Carbohydrate metabolism and transport
NP_415826.1	ycjN	32	28	0.7892	4	6.954119479740161	0.885	0.0413	-1.4352035065685882	-0.12381426648835099	1.2825540651808982	0.9216862363314545	ds1294	1293	Carbohydrate metabolism and transport
NP_415827.1	ycjO	20	19	0.6079	4	3.2924610910107774	0.2015	0.5787	0.0	-0.14560368111903046	-0.5907408840256034	4.19769987547702	putative binding-protein dependent transport protein	882	Carbohydrate metabolism and transport
NP_415828.1	ycjP	17	18	0.4015	3	2.6119253306357226	0.2574	0.4943	0.6494277243528259	-0.057537769885352544	-0.2986587488285233	2.342806807620491	putative transport system permease protein	843	Carbohydrate metabolism and transport
NP_415829.1	ycjQ	25	23	0.702	4	6.217596283449338	0.8208	0.0674	-1.0528122821108639	-0.13031472749061604	-0.6123917486804714	0.9493800873729565	putative oxidoreductase	1053	Amino Acid metabolism and transport
NP_415829.1	ycjQ	25	23	0.702	4	6.217596283449338	0.8208	0.0674	-1.0528122821108639	-0.13031472749061604	-0.6123917486804714	0.9493800873729565	putative oxidoreductase	1053	General Functional Prediction only
NP_415830.2	ycjR	17	17	0.5206	6	4.82941610794019	0.1573	0.6631	1.0792939782473523	-0.36136431886731496	-0.08649559037239045	-1.320077290562843	ds1298	789	Carbohydrate metabolism and transport
NP_415831.1	ycjS	14	23	0.0175	5	3.277275507242083	0.0664	0.81	1.3908667362884424	-0.15747280384762327	0.5238813000548529	0.2927780337047222	putative dehydrogenase	1056	General Functional Prediction only
NP_415832.1	ycjT	48	50	0.4035	7	10.266144570219792	0.868	0.0636	-1.6100501004857817	-0.2660457163242908	4.022354825896254	-0.8313884642088483	ds1300	2268	Carbohydrate metabolism and transport
NP_415833.1	ycjU	21	14	0.9712	5	3.554862534453063	0.1066	0.7417	1.2212233138458166	-0.291840411935232	-0.8743957973343081	0.12551215999761695	putative beta-phosphoglucomutase	660	General Functional Prediction only
NP_415836.1	ycjW	20	22	0.3655	2	4.035193136243906	0.819	0.0516	0.0	NaN	NaN	NaN	putative LACI-type transcriptional regulator	999	Transcription
NP_415837.1	ycjX	20	31	0.0166	3	5.886941525777369	0.917	0.0214	-1.6950198804502676	-0.045871656156728044	2.9382048902143874	-0.4261407319552819	putative EC 2.1 enzymes	1398	General Functional Prediction only
NP_415838.1	ycjF	21	23	0.3423	3	5.1347251587593545	0.8295	0.0582	-1.145966304341266	-0.07088457600618787	-0.3215230327301324	-0.42663203538532957	ds1306	1062	Function Unknown
NP_415839.1	tyrR	33	34	0.4664	7	8.327611714357857	0.6414	0.2035	0.0	-0.33296487108858575	-0.4032307748850976	-0.8744850807752556	transcriptional regulation of aroF%2C aroG%2C tyrA and aromatic amino acid transport	1542	Transcription
NP_415839.1	tyrR	33	34	0.4664	7	8.327611714357857	0.6414	0.2035	0.0	-0.33296487108858575	-0.4032307748850976	-0.8744850807752556	transcriptional regulation of aroF%2C aroG%2C tyrA and aromatic amino acid transport	1542	Amino Acid metabolism and transport
NP_415840.1	tpx	11	11	0.5566	3	2.007200901378152	0.1076	0.6856	1.2800162835390445	NaN	-0.34177129298348746	2.006171257788939	thiol peroxidase	507	Post-translational modification, protein turnover, chaperone functions
NP_415841.4	ycjG	21	21	0.5235	5	4.954373660217814	0.3683	0.4143	0.0	-0.2197384335763728	-0.8407878451915037	0.13228426274807303	putative muconate cycloisomerase I	966	Cell wall/membrane/envelop biogenesis
NP_415841.4	ycjG	21	21	0.5235	5	4.954373660217814	0.3683	0.4143	0.0	-0.2197384335763728	-0.8407878451915037	0.13228426274807303	putative muconate cycloisomerase I	966	General Functional Prediction only
NP_415843.2	ycjY	25	20	0.8887	4	4.555309409600219	0.4943	0.2857	0.6457004032343451	-0.1461539962840688	1.4380195132463103	-0.7143222346375573	ds1313	921	General Functional Prediction only
NP_415845.2	mppA	25	36	0.029	5	6.454713400324016	0.6856	0.156	0.5032425300880606	-0.1842624792568954	0.505508880916262	0.14834995700326567	periplasmic-binding component of ABC superfamily	1614	Amino Acid metabolism and transport
NP_415846.1	ynaI	36	23	0.9977	3	6.506149541031468	0.9282	0.0185	-1.8573008923854397	-0.07637573480253491	-0.34286500964859856	-0.404959807366865	ds1316	1032	Cell wall/membrane/envelop biogenesis
NP_415850.1	fnr	22	17	0.9364	4	4.97623460557666	0.6004	0.201	0.37715169733473997	-0.1604482962189438	-0.5631659772012766	-0.729489832294017	transcriptional regulation of aerobic%2C anaerobic respiration%2C osmotic balance	753	Signal Transduction
NP_415851.1	ogt	9	11	0.2771	1	0.9911243141904975	0.2576	0.3499	0.0	NaN	NaN	NaN	O-6-alkylguanine-DNA%2Fcysteine-protein methyltransferase	516	Replication and repair
NP_415852.2	abgT	37	34	0.7569	6	6.4829161306915735	0.4812	0.3392	0.3786250044643761	-0.24218158274490048	-0.05859059452514723	-0.398602195847025	ds1322	1527	Coenzyme metabolism
NP_415853.1	abgB	20	32	0.0104	7	5.220028286546076	0.0904	0.7835	-0.6637321574323775	-0.36031347455023227	1.2978378644102906	0.7714870950464835	ds1323	1446	General Functional Prediction only
NP_415858.1	ydaN	22	22	0.5765	7	6.338813919989313	0.2713	0.5348	0.0	-0.3974365557348827	-0.4537406117211124	0.7832072255883933	ds1328	984	Inorganic ion transport and metabolism
NP_415859.1	dbpA	27	30	0.2947	7	7.381244130169786	0.4692	0.3361	-0.47429362442444617	-0.3666644188912876	-0.46688932056450433	-0.8262738821011404	ATP-dependent RNA helicase	1374	Replication and repair
NP_415859.1	dbpA	27	30	0.2947	7	7.381244130169786	0.4692	0.3361	-0.47429362442444617	-0.3666644188912876	-0.46688932056450433	-0.8262738821011404	ATP-dependent RNA helicase	1374	Transcription
NP_415859.1	dbpA	27	30	0.2947	7	7.381244130169786	0.4692	0.3361	-0.47429362442444617	-0.3666644188912876	-0.46688932056450433	-0.8262738821011404	ATP-dependent RNA helicase	1374	Translation
NP_415861.1	intR	21	27	0.1123	4	3.693998761183858	0.2895	0.4822	0.5747598483793952	-0.12381426648835113	-0.6008848048495252	-0.744233027751	ds1331	1236	Replication and repair
NP_415865.1	recT	22	18	0.8797	6	4.986260302491186	0.2052	0.6171	-0.3691788248850019	-0.2848370530954548	-0.003902362639742476	0.4192251133621269	recombinase%2C DNA renaturation	810	Replication and repair
NP_415875.1	ydaS	4	6	0.1917	2	1.2550950332221227	0.0566	0.6318	1.3420938649570402	NaN	NaN	NaN	ds1344	297	Function Unknown
NP_415878.1	ydaV	17	16	0.6182	4	3.058980849145976	0.1433	0.6431	0.0	-0.08979816076858142	1.413886325605301	-0.6731099359881346	putative DNA replication factor	747	Replication and repair
NP_415881.1	trkG	35	32	0.7336	2	6.176173679232373	0.9727	0.0045	0.0	NaN	NaN	NaN	ds1351	1458	Inorganic ion transport and metabolism
NP_415883.1	ynaK	5	6	0.459	0	0.7171895745403799	0.5423	0.0	0.0	NaN	NaN	NaN	ds1352	264	Transcription
NP_415892.1	pinR	20	13	0.984	3	4.430529808230253	0.7089	0.1136	-1.1644854851650994	-0.07088457600618733	-0.30280998408717374	2.471175794657734	ds1359	591	Replication and repair
NP_415895.1	ompN	13	25	0.0034	3	5.095972383083213	0.8428	0.0475	0.45521218047727224	-0.08979816076858359	-0.33571877984886833	-0.42646829175990064	ds1363	1134	Cell wall/membrane/envelop biogenesis
NP_415897.1	hslJ	7	9	0.2651	1	1.7560011519564804	0.5766	0.1069	0.0	NaN	NaN	NaN	heat shock protein hslJ	423	Post-translational modification, protein turnover, chaperone functions
NP_415898.1	ldhA	19	22	0.3011	6	4.591155110228014	0.1294	0.7161	0.5832421997455197	-0.3308458599204399	-1.0275890416477549	2.560479535979372	ds1367	990	Energy production and conversion
NP_415898.1	ldhA	19	22	0.3011	6	4.591155110228014	0.1294	0.7161	0.5832421997455197	-0.3308458599204399	-1.0275890416477549	2.560479535979372	ds1367	990	Coenzyme metabolism
NP_415898.1	ldhA	19	22	0.3011	6	4.591155110228014	0.1294	0.7161	0.5832421997455197	-0.3308458599204399	-1.0275890416477549	2.560479535979372	ds1367	990	General Functional Prediction only
NP_415901.2	ydbL	1	7	0.0031	0	0.06328981371627809	0.0634	0.0	0.0	NaN	NaN	NaN	ds1370	327	Function Unknown
NP_415902.1	feaR	14	20	0.0834	0	3.4436629295158667	0.9852	0.0	-1.897727234603366	NaN	NaN	NaN	regulatory protein for 2-phenylethylamine catabolism	906	Transcription
NP_415903.4	feaB	31	33	0.3886	7	7.045149745025554	0.3923	0.4049	0.4408789479261472	-0.3659029825519474	2.1137393397279847	-0.8586759521778109	ds1372	1500	Energy production and conversion
NP_415904.3	tynA	45	50	0.2358	12	12.573828221166327	0.5077	0.3481	0.537485193735619	-0.688602783151845	-0.2027972336980309	0.8667503882882185	copper amine oxidase %28tyramine oxidase%29	2274	Secondary Structure
NP_415909.4	paaD	14	11	0.8756	3	3.4452856415786357	0.4689	0.2689	0.4874152800216992	-0.10448359523905411	-0.35904054805851415	-0.40729870494171205	ds1378	498	General Functional Prediction only
NP_415910.1	paaE	20	24	0.2458	5	3.875981012434036	0.1559	0.6675	0.6172883683418792	-0.224192883429	-0.8553376928543406	-0.9628446229699696	ds1379	1071	Energy production and conversion
NP_415912.1	paaG	15	17	0.3143	6	4.3137241228329195	0.0812	0.7761	0.5766682135757294	-0.41442292836254513	-1.0409737903291076	-1.480059200918326	ds1381	789	Lipid metabolism
NP_415914.1	paaI	5	9	0.0748	0	0.46995538272889636	0.3849	0.0	0.0	NaN	NaN	NaN	ds1383	423	Secondary Structure
NP_415915.1	paaJ	25	27	0.4149	4	4.666721038635669	0.5119	0.2706	0.0	-0.11352817405996736	-0.5856583278488677	-0.6894400816529314	ds1384	1206	Lipid metabolism
NP_415916.1	paaK	32	29	0.7597	10	7.53815941351996	0.0908	0.8178	0.3849322616932638	-0.6033470962740374	0.2451924508987042	-0.9913092914667202	ds1385	1314	Coenzyme metabolism
NP_415917.1	paaX	12	21	0.0138	3	2.3095530741681456	0.1667	0.5902	0.0	-0.06010528698780588	-0.38414040567711955	-0.3770812036576933	ds1386	951	Transcription
NP_415918.1	paaY	12	13	0.4504	1	1.9535825740568757	0.615	0.1111	0.0	NaN	NaN	NaN	ds1387	591	General Functional Prediction only
NP_415924.1	ydbC	15	19	0.1878	3	2.9215739592060483	0.3262	0.3991	0.0	-0.07436305704712128	-0.29225712975484913	-0.43949484783589615	putative dehydrogenase	861	Energy production and conversion
NP_415926.4	ynbA	17	13	0.8889	1	2.9505807365033867	0.8385	0.0311	-1.3480259685231633	NaN	NaN	NaN	ds1395	606	Lipid metabolism
NP_415927.1	ynbB	24	20	0.8703	0	5.6270364257643735	0.9992	0.0	-2.9494769133695553	NaN	NaN	NaN	putative phosphatidate cytidiltransferase	897	General Functional Prediction only
NP_415931.4	hrpA	87	86	0.5565	24	23.401662920603535	0.3809	0.5102	0.6823023573793778	0.23411441618734763	0.5862182325137972	0.20302274494839673	helicase%2C ATP-dependent	3903	Replication and repair
NP_415932.1	ydcF	23	18	0.9284	2	5.025536377673554	0.9312	0.0152	-1.678488948976938	NaN	NaN	NaN	ds1401	801	Function Unknown
NP_415933.1	aldA	33	32	0.6339	6	5.825114112818654	0.3586	0.4511	0.7303527447976065	3.4646429063164907	-0.006413760917987386	0.5611931653162754	aldehyde dehydrogenase%2C NAD-linked	1440	Energy production and conversion
ds1403	gapC	6	5	0.6824	0	1.1130642419424581	0.7422	0.0	-1.1269591096183051	NaN	NaN	NaN	pseudogene%2C GAP dehydrogenase%7Eglyceraldehyde-3-phosphate dehydrogenase %28second fragment%29	252	Carbohydrate metabolism and transport
NP_415935.2	cybB	14	12	0.8132	1	2.7154700650444044	0.8132	0.0371	-1.593232542878688	NaN	NaN	NaN	ds1404	531	Energy production and conversion
NP_415938.1	trg	42	36	0.8655	8	7.715543666988574	0.3508	0.4808	-0.3788640800187648	-0.4431984972660107	-0.8107425305992386	-0.7080078996868107	ds1408	1641	Cell motility
NP_415938.1	trg	42	36	0.8655	8	7.715543666988574	0.3508	0.4808	-0.3788640800187648	-0.4431984972660107	-0.8107425305992386	-0.7080078996868107	ds1408	1641	Signal Transduction
NP_415939.2	ydcI	15	20	0.1119	1	3.14322876064907	0.8857	0.0177	-1.4015160102550654	NaN	NaN	NaN	putative transcriptional regulator LYSR-type	924	Transcription
NP_415940.1	ydcJ	24	30	0.1526	4	5.261089824153569	0.6412	0.1747	0.6469868582825575	-0.11958354044919056	1.533914005596703	-0.7370855847216073	ds1410	1344	Function Unknown
NP_415943.4	ydcH	6	5	0.7799	1	1.6462216289720053	0.5407	0.1076	0.0	NaN	NaN	NaN	ds1412	225	Function Unknown
NP_415944.1	rimL	11	12	0.46	2	1.938320614298493	0.2965	0.3883	0.0	NaN	NaN	NaN	ribosomal-protein-serine acetyltransferase	540	Translation
NP_415946.1	tehA	14	22	0.0348	3	2.0470490473354754	0.1224	0.6707	0.791991468494291	NaN	-0.30379279135036485	-0.45687031497933384	ds1415	993	Inorganic ion transport and metabolism
NP_415947.1	tehB	11	13	0.3229	3	2.818666749428651	0.2936	0.4164	0.0	-0.1083280462344311	-0.3342417767336131	-0.2988573008553054	ds1416	594	Secondary Structure
NP_415947.1	tehB	11	13	0.3229	3	2.818666749428651	0.2936	0.4164	0.0	-0.1083280462344311	-0.3342417767336131	-0.2988573008553054	ds1416	594	General Functional Prediction only
NP_415950.4	ydcO	33	26	0.9408	4	5.958261400926599	0.7618	0.107	0.44903493999046185	-0.12265401563722886	-0.5795460012063651	-0.7514151281193003	putative membrane transport protein	1176	Secondary Structure
NP_415951.1	ydcN	12	12	0.5956	4	3.1015954206006673	0.1485	0.631	1.1419613145600618	-0.23726610460452607	-0.6128043732651695	-0.6578990373865625	ds1421	537	Transcription
NP_415952.2	ydcP	38	43	0.2199	9	10.022475459983012	0.5762	0.2654	0.3157497192340392	-0.4363565697090251	-0.5260201639804323	-1.1035042899831495	putative protease	1962	Post-translational modification, protein turnover, chaperone functions
NP_415956.1	ydcR	25	31	0.1399	4	6.068375143639436	0.8009	0.0802	-1.3801533934085783	-0.11785121144964808	-0.575237525541798	-0.7067805620604947	multi modular%3B putative transcriptional regulator%3B also putative ATP-binding component of a transport system	1407	Transcription
NP_415956.1	ydcR	25	31	0.1399	4	6.068375143639436	0.8009	0.0802	-1.3801533934085783	-0.11785121144964808	-0.575237525541798	-0.7067805620604947	multi modular%3B putative transcriptional regulator%3B also putative ATP-binding component of a transport system	1407	Amino Acid metabolism and transport
NP_415957.1	ydcS	15	25	0.0129	4	3.7282855545129676	0.2913	0.4605	0.5977018404567537	-0.05105405903602452	-0.5646374216539527	-0.6973934556443417	periplasmic-binding component of ABC superfamily	1146	Amino Acid metabolism and transport
NP_415958.1	ydcT	16	22	0.0828	5	3.411659093544333	0.0775	0.7821	1.490563841263594	-0.29899295089617345	0.366512174611222	-1.013806018130791	ATP-binding component of ABC superfamily	1014	Amino Acid metabolism and transport
NP_415959.1	ydcU	13	21	0.0342	2	2.2573281591172214	0.4022	0.2924	-0.673890525506163	NaN	NaN	NaN	membrane component of ABC superfamily	942	Amino Acid metabolism and transport
NP_415960.1	ydcV	13	17	0.1468	2	2.453724038029617	0.4585	0.2576	0.5027922438264653	NaN	NaN	NaN	membrane component of ABC superfamily	795	Amino Acid metabolism and transport
NP_415964.1	ydcZ	16	10	0.9846	1	2.1413761448497075	0.6575	0.0962	-0.7632761336593386	NaN	NaN	NaN	ds1435	450	Function Unknown
NP_415968.1	yncD	39	46	0.1324	4	7.531726069401693	0.9334	0.0215	-0.765492683932321	-0.09475770843280375	-0.5713038774670668	-0.7050436696274179	ds1439	2103	Inorganic ion transport and metabolism
NP_415969.1	yncE	17	23	0.0853	4	3.4337283095247604	0.2293	0.5378	0.6482121675512185	-0.12297908540133368	-0.5003985479243371	-0.6424786950631095	putative receptor	1062	Function Unknown
NP_415970.4	ansP	35	33	0.676	4	5.912076081068106	0.7521	0.1127	-1.2999647534642547	-0.11565134273586021	-0.5496975949435667	0.9265113422943412	L-asparagine permease	1500	Amino Acid metabolism and transport
NP_415971.1	yncG	11	14	0.2708	1	3.0019452965837194	0.887	0.0183	-0.6021937915964948	NaN	NaN	NaN	ds1442	618	Post-translational modification, protein turnover, chaperone functions
NP_415977.1	ydcC	26	25	0.6267	1	4.141682806453417	0.9466	0.0081	-2.0451377057044637	NaN	NaN	NaN	H repeat-associated protein %28ORF-H%29	1137	Replication and repair
NP_415979.2	yddH	8	12	0.098	1	1.2504516861980073	0.3698	0.2454	0.6185034228249802	NaN	NaN	NaN	ds1449	570	General Functional Prediction only
NP_415980.1	nhoA	10	19	0.0141	2	2.307409316147021	0.4186	0.2667	0.0	NaN	NaN	NaN	ds1450	846	Secondary Structure
NP_415981.1	yddE	21	20	0.672	4	4.401415074152004	0.4602	0.3107	0.45138604677101163	-0.13157787513226862	1.3129063522810949	-0.7212849855681865	ds1451	894	General Functional Prediction only
NP_415982.1	narV	16	15	0.6709	2	2.171170050615005	0.3727	0.33	-0.6439374091572622	NaN	NaN	NaN	ds1452	681	Energy production and conversion
NP_415983.1	narW	9	15	0.0431	6	3.260464845934601	0.0068	0.9548	1.3226979121673412	-0.19846676092427018	2.3416122349374984	-0.08592363222686263	ds1453	696	Energy production and conversion
NP_415984.1	narY	39	34	0.8376	7	8.430885503063813	0.6583	0.1955	0.6013704174258143	2.8385351295679397	0.43008180085600956	-0.09715475096003061	ds1454	1545	Energy production and conversion
NP_415985.1	narZ	80	83	0.3948	19	19.13187205435529	0.4507	0.4316	0.2791915013334279	-0.07921576382688739	-0.5879061892828811	-1.6107315976546424	ds1455	3741	Energy production and conversion
NP_415986.1	narU	35	31	0.8243	4	6.314593241198471	0.8046	0.083	-0.9516215006531568	-0.12587943381254893	1.351414823671631	-0.7164997375364016	nitrite extrusion protein 2	1389	Inorganic ion transport and metabolism
NP_415990.5	yddG	23	19	0.8405	1	4.1625858587221085	0.9444	0.0068	-2.029701685563384	NaN	NaN	NaN	ds1459	882	Carbohydrate metabolism and transport
NP_415990.5	yddG	23	19	0.8405	1	4.1625858587221085	0.9444	0.0068	-2.029701685563384	NaN	NaN	NaN	ds1459	882	Amino Acid metabolism and transport
NP_415990.5	yddG	23	19	0.8405	1	4.1625858587221085	0.9444	0.0068	-2.029701685563384	NaN	NaN	NaN	ds1459	882	General Functional Prediction only
NP_415992.1	fdnH	16	19	0.2304	8	5.006782524405969	0.0148	0.9379	2.115260264659386	1.8882255238651326	-0.7539548937488537	4.463680351426481	formate dehydrogenase-N%2C nitrate-inducible%2C iron-sulfur beta subunit	885	Energy production and conversion
NP_415993.1	fdnI	20	14	0.9532	7	3.8971611708963803	0.0178	0.9403	1.0269139038902488	1.997596802253405	1.5228972245560977	-0.8428826646709832	formate dehydrogenase-N%2C nitrate-inducible%2C cytochrome B556%28Fdn%29 gamma subunit	654	Energy production and conversion
NP_415994.4	yddM	4	6	0.22	1	0.4998128870315228	0.0758	0.5846	0.0	NaN	NaN	NaN	ds1463	285	General Functional Prediction only
NP_415995.4	adhP	22	22	0.5246	4	4.734632175214895	0.5344	0.2494	0.4119592759306305	-0.11565134273586322	1.3330333602462867	0.9300055340574349	alcohol dehydrogenase	1011	General Functional Prediction only
NP_415999.1	osmC	8	9	0.3731	0	0.9510742480472898	0.647	0.0	-1.4495454574096416	NaN	NaN	NaN	osmotically inducible protein	432	Post-translational modification, protein turnover, chaperone functions
NP_416000.1	ddpF	25	20	0.883	5	5.685214851462034	0.5233	0.2791	-0.8617057265943561	-0.24085147988997732	-0.7991710836216666	1.3538069502111867	ATP-binding component of ABC superfamily	927	Amino Acid metabolism and transport
NP_416000.1	ddpF	25	20	0.883	5	5.685214851462034	0.5233	0.2791	-0.8617057265943561	-0.24085147988997732	-0.7991710836216666	1.3538069502111867	ATP-binding component of ABC superfamily	927	Inorganic ion transport and metabolism
NP_416001.1	ddpD	22	22	0.5706	3	4.892204921455451	0.7765	0.0843	-1.0940673198725024	-0.07898136455437697	-0.31216047402773245	-0.4057957991502407	ATP-binding component of ABC superfamily	987	Amino Acid metabolism and transport
NP_416001.1	ddpD	22	22	0.5706	3	4.892204921455451	0.7765	0.0843	-1.0940673198725024	-0.07898136455437697	-0.31216047402773245	-0.4057957991502407	ATP-binding component of ABC superfamily	987	Inorganic ion transport and metabolism
NP_416002.1	ddpC	27	20	0.9625	6	6.399397405915256	0.4695	0.3288	-0.4856301021002016	-0.3282122695232587	-0.00810028733256753	-0.3928529559383277	membrane component of ABC superfamily	897	Amino Acid metabolism and transport
NP_416002.1	ddpC	27	20	0.9625	6	6.399397405915256	0.4695	0.3288	-0.4856301021002016	-0.3282122695232587	-0.00810028733256753	-0.3928529559383277	membrane component of ABC superfamily	897	Inorganic ion transport and metabolism
NP_416003.1	ddpB	33	22	0.9919	7	8.954989445733979	0.728	0.1401	-0.8815694073233791	-0.40469716872675754	0.46315290051542785	1.3208236590637694	membrane component of ABC superfamily	1023	Amino Acid metabolism and transport
NP_416003.1	ddpB	33	22	0.9919	7	8.954989445733979	0.728	0.1401	-0.8815694073233791	-0.40469716872675754	0.46315290051542785	1.3208236590637694	membrane component of ABC superfamily	1023	Inorganic ion transport and metabolism
NP_416004.1	ddpA	30	34	0.2513	7	8.43332844189259	0.6681	0.1729	-0.9200024658564985	-0.32944588433788996	-1.2745324010223378	-0.8436084350853125	periplasmic-binding component of ABC superfamily	1551	Amino Acid metabolism and transport
NP_416005.1	ddpX	17	13	0.9173	4	4.008962469066201	0.3604	0.3883	-0.7869475907523057	-0.1482235119822251	-0.4613194580023514	-0.6554630521861562	ds1474	582	Cell wall/membrane/envelop biogenesis
NP_416008.1	yddW	34	29	0.8554	10	8.026387705350686	0.125	0.7549	0.9321036446131274	-0.663414299989517	-0.32910513779436984	1.7027311009258197	ds1477	1320	Function Unknown
NP_416010.1	gadB	31	31	0.5519	6	7.648548027211502	0.6939	0.1533	0.2957047499751333	-0.22868658034780034	0.03264200061304563	-0.37448939009455656	glutamate decarboxylase isozyme	1401	Amino Acid metabolism and transport
NP_416011.1	pqqL	51	62	0.0738	9	13.824550725788256	0.9405	0.0271	-0.8980258663235835	-0.3698561535651537	0.7123330351486677	-0.5431738566598265	putative zinc protease	2796	General Functional Prediction only
NP_416013.1	yddA	39	37	0.6594	10	9.017662254812059	0.2665	0.5879	0.7633762157595078	2.9393148850990003	0.5225097011540524	-1.0080493387169125	ds1482	1686	General Functional Prediction only
NP_416014.4	ydeM	21	25	0.194	1	3.0760066960110377	0.8742	0.0182	-1.379405407006643	NaN	NaN	NaN	putative enzyme	1158	General Functional Prediction only
NP_416015.2	ydeN	27	37	0.0365	7	7.886291621255149	0.5625	0.257	0.0	2.750286203047482	0.41754129205540286	0.6702953863630869	putative sulfatase	1683	Inorganic ion transport and metabolism
NP_416016.1	ydeO	11	17	0.0707	2	1.8714821174555758	0.2798	0.4094	0.8980178188117761	NaN	NaN	NaN	putative ARAC-type regulatory protein	762	Transcription
NP_416018.1	ydeP	51	50	0.5689	11	13.168402189453001	0.7317	0.16	-1.282133532475122	-0.5371449845159163	0.2684905598645842	-0.5899682022899881	putative oxidoreductase%2C major subunit	2280	Energy production and conversion
NP_416020.1	ydeR	14	11	0.8651	4	2.8423840318217786	0.114	0.6978	-0.39139759339249236	-0.11785121144964553	-0.6049318294009933	-0.6771132006458588	putative fimbrial-like protein	504	Cell motility
NP_416020.1	ydeR	14	11	0.8651	4	2.8423840318217786	0.114	0.6978	-0.39139759339249236	-0.11785121144964553	-0.6049318294009933	-0.6771132006458588	putative fimbrial-like protein	504	Intracellular trafficing and secretion
NP_416021.1	ydeS	11	12	0.4867	3	2.262919605351556	0.1488	0.6055	0.0	-0.1044835952390546	-0.43071789096862634	-0.4359267909674586	putative fimbrial-like protein	531	Cell motility
NP_416021.1	ydeS	11	12	0.4867	3	2.262919605351556	0.1488	0.6055	0.0	-0.1044835952390546	-0.43071789096862634	-0.4359267909674586	putative fimbrial-like protein	531	Intracellular trafficing and secretion
NP_416024.1	hipA	29	29	0.5309	5	6.561114882545544	0.6847	0.1525	0.30744415369764394	-0.19185331010359133	-0.818054350237002	0.0998354952432238	persistence to inhibition of murein or DNA biosynthesis%2C DNA-binding regulator	1323	General Functional Prediction only
NP_416025.1	hipB	5	6	0.4478	1	0.47138316847263284	0.0769	0.6013	1.2207227098838744	NaN	NaN	NaN	persistence to inhibition of murein or DNA biosynthesis%3B regulatory protein	267	Transcription
NP_416036.1	tam	13	17	0.1978	5	3.952734794518906	0.1488	0.651	1.219965390678354	5.159616939398475	0.752943902294928	0.4935846214072785	trans-aconitate 2-methyltransferase	759	General Functional Prediction only
NP_416037.2	yneE	31	20	0.9952	4	7.490593902717373	0.9224	0.0267	-1.8181409940367457	-0.15002953003486955	-0.5897539271371068	-0.7077484809986628	ds1505	915	Function Unknown
YP_025302.1	uxaB	32	32	0.5414	4	8.50447306447198	0.9662	0.0089	-0.5867509594501337	-0.09844838244716823	1.3402971996673343	-0.6776086202866737	altronate oxidoreductase	1452	Carbohydrate metabolism and transport
NP_416043.1	yneJ	19	19	0.5106	4	3.171982120862751	0.1842	0.6066	1.0485637505261414	-0.17241617981831905	-0.5876956004723253	-0.7516493979204973	putative transcriptional regulator LYSR-type	882	Transcription
NP_416045.1	ydeA	29	26	0.7524	5	4.195473008118707	0.2247	0.5881	-0.3890708763053215	-0.19389703958346857	0.5573879842559369	-0.9931400172207229	L-arabinose%2Fisopropyl-beta-D-thiogalactopyranoside export protein %28MFS family%29	1191	Carbohydrate metabolism and transport
NP_416046.1	marC	19	15	0.912	2	2.995997664329505	0.6065	0.1593	0.5974244202327319	NaN	NaN	NaN	ds1514	666	Intracellular trafficing and secretion
NP_416047.4	marR	9	9	0.5043	3	3.1943670042690817	0.394	0.3098	0.0	NaN	2.480415391627107	-0.31791343093773394	multiple antibiotic resistance protein%3B repressor of mar operon	435	Transcription
NP_416048.2	marA	8	8	0.5226	1	1.2183424458977639	0.3546	0.2481	0.6364591219424413	NaN	NaN	NaN	multiple antibiotic resistance%3B transcriptional activator of defense systems	384	Transcription
NP_416054.1	ydeI	10	9	0.7554	1	3.1837638650969655	0.9115	0.0112	-1.9603513267183013	NaN	NaN	NaN	ds1522	393	Function Unknown
NP_416055.1	ydeJ	9	11	0.2705	2	2.195466045644757	0.3669	0.2786	0.0	NaN	NaN	NaN	ds1523	519	General Functional Prediction only
NP_416056.1	dcp	30	45	0.007	9	7.132537993628035	0.138	0.7395	0.43491299185217663	-0.44659901212822634	0.8263638003212912	0.020791602534381254	ds1524	2046	Amino Acid metabolism and transport
NP_416057.1	ydfG	7	16	0.0042	2	1.7395707034892238	0.2285	0.435	0.0	NaN	NaN	NaN	putative oxidoreductase	747	General Functional Prediction only
NP_416060.1	ydfI	30	32	0.375	6	8.56613332862736	0.8227	0.0829	-1.3133635476310284	-0.23451617980071976	2.029702217934012	1.4436857003413774	putative oxidoreductase	1461	Carbohydrate metabolism and transport
ds1529	ydfJ	43	28	0.9976	6	8.396051983644538	0.7909	0.105	0.0	-0.27942454306551456	-1.051763743302663	1.4578790067827494	pseudogene%2C MFS transporter family%3B interrupted by Qin prophage%3BPhage or Prophage Related%7Eputative transport protein	1284	Carbohydrate metabolism and transport
ds1529	ydfJ	43	28	0.9976	6	8.396051983644538	0.7909	0.105	0.0	-0.27942454306551456	-1.051763743302663	1.4578790067827494	pseudogene%2C MFS transporter family%3B interrupted by Qin prophage%3BPhage or Prophage Related%7Eputative transport protein	1284	Amino Acid metabolism and transport
ds1529	ydfJ	43	28	0.9976	6	8.396051983644538	0.7909	0.105	0.0	-0.27942454306551456	-1.051763743302663	1.4578790067827494	pseudogene%2C MFS transporter family%3B interrupted by Qin prophage%3BPhage or Prophage Related%7Eputative transport protein	1284	Inorganic ion transport and metabolism
ds1529	ydfJ	43	28	0.9976	6	8.396051983644538	0.7909	0.105	0.0	-0.27942454306551456	-1.051763743302663	1.4578790067827494	pseudogene%2C MFS transporter family%3B interrupted by Qin prophage%3BPhage or Prophage Related%7Eputative transport protein	1284	General Functional Prediction only
NP_416063.1	pinQ	20	13	0.984	3	4.657727974409292	0.7503	0.0823	-1.2942416409084607	-0.07703520686197408	-0.29266001777804757	2.401108759447414	ds1531	591	Replication and repair
NP_416067.2	ydfO	9	9	0.5792	3	2.8553299596583375	0.2945	0.399	0.6566975082603106	NaN	-0.32303528381371427	-0.368556315076798	ds1536	411	General Functional Prediction only
NP_416070.1	cspI	3	5	0.281	0	0.2749245364613102	0.2591	0.0	0.0	NaN	NaN	NaN	cold shock-like protein	213	Transcription
NP_416075.1	cspB	4	5	0.4721	0	0.4345947594106467	0.3811	0.0	-1.2047590346384789	NaN	NaN	NaN	ds1545	216	Transcription
NP_416076.1	cspF	5	5	0.6724	0	0.5569611542777549	0.4612	0.0	0.0	NaN	NaN	NaN	ds1546	213	Transcription
NP_416081.1	relE	8	6	0.8277	0	0.6818885377364604	0.5111	0.0	0.0	NaN	NaN	NaN	ds1551	288	Translation
NP_416081.1	relE	8	6	0.8277	0	0.6818885377364604	0.5111	0.0	0.0	NaN	NaN	NaN	ds1551	288	Cell cycle control and mitosis
NP_416082.1	relB	5	5	0.5557	0	0.36093108512496747	0.3113	0.0	0.0	NaN	NaN	NaN	negative regulator of translation	240	Replication and repair
NP_416088.1	dicA	5	9	0.0911	0	0.7382782401573451	0.5822	0.0	-1.3684470218518945	NaN	NaN	NaN	regulator of dicB	408	Transcription
NP_416097.1	rspB	34	22	0.9947	7	6.840806514422094	0.3711	0.446	0.7178621321260773	-0.37679804096356234	-0.41272712975341447	-0.06712521781703919	starvation sensing protein	1020	Amino Acid metabolism and transport
NP_416097.1	rspB	34	22	0.9947	7	6.840806514422094	0.3711	0.446	0.7178621321260773	-0.37679804096356234	-0.41272712975341447	-0.06712521781703919	starvation sensing protein	1020	General Functional Prediction only
NP_416098.1	rspA	24	27	0.3216	3	4.799243722127607	0.767	0.0876	-0.5146183825607636	-0.0701686241527971	-0.37047881823321005	-0.4057957991502423	starvation sensing protein	1215	Cell wall/membrane/envelop biogenesis
NP_416098.1	rspA	24	27	0.3216	3	4.799243722127607	0.767	0.0876	-0.5146183825607636	-0.0701686241527971	-0.37047881823321005	-0.4057957991502423	starvation sensing protein	1215	General Functional Prediction only
NP_416099.1	ynfA	6	7	0.3979	1	1.2125173838853311	0.349	0.2377	0.0	NaN	NaN	NaN	ds1569	327	Function Unknown
NP_416101.1	speG	8	12	0.1101	3	2.5313198994795054	0.2047	0.5015	0.7523739602664066	-0.1334538259628617	4.140906355454636	-0.31254611075832356	ds1571	561	Translation
NP_416104.1	ynfE	64	54	0.9392	11	14.064618297609716	0.8126	0.11	-0.639118587058669	-0.5606815276959511	-0.7461374942503388	0.2226973359595455	ds1574	2427	Energy production and conversion
NP_416105.4	ynfF	64	54	0.9399	16	14.731082326851745	0.2701	0.6095	1.0494694482972624	0.012281638198093048	1.7090500310662011	-0.8157226180076264	ds1575	2424	Energy production and conversion
NP_416106.1	ynfG	7	14	0.0252	1	1.8117238685784693	0.5968	0.0889	0.4817036738565012	NaN	NaN	NaN	ds1576	618	Energy production and conversion
NP_416107.1	ynfH	25	19	0.9444	3	4.734019846062712	0.7396	0.1035	-1.339806324136605	-0.050060114238725396	-0.3190560808442243	-0.41841441513972244	ds1577	855	General Functional Prediction only
NP_416110.4	ynfK	16	15	0.6357	2	3.6074295938963705	0.7653	0.0729	-0.6153334559747304	NaN	NaN	NaN	ds1580	696	Coenzyme metabolism
NP_416111.1	mlc	39	27	0.9943	8	9.056554985884887	0.5868	0.2565	0.3212617181768499	-0.44961710300184815	-0.1135282935963037	-1.2487440706045332	putative NAGC-like transcriptional regulator	1221	Transcription
NP_416111.1	mlc	39	27	0.9943	8	9.056554985884887	0.5868	0.2565	0.3212617181768499	-0.44961710300184815	-0.1135282935963037	-1.2487440706045332	putative NAGC-like transcriptional regulator	1221	Carbohydrate metabolism and transport
NP_416112.1	ynfL	16	20	0.216	3	3.9152011433801293	0.5907	0.1788	-1.0546699079495279	-0.07503981244197562	-0.32922764859905257	-0.4538293411754115	putative transcriptional regulator LYSR-type	894	Transcription
NP_416113.1	ynfM	23	28	0.1993	2	3.7666138437664003	0.7665	0.0743	-1.1960876237155609	NaN	NaN	NaN	putative transport protein	1254	Carbohydrate metabolism and transport
NP_416113.1	ynfM	23	28	0.1993	2	3.7666138437664003	0.7665	0.0743	-1.1960876237155609	NaN	NaN	NaN	putative transport protein	1254	Amino Acid metabolism and transport
NP_416113.1	ynfM	23	28	0.1993	2	3.7666138437664003	0.7665	0.0743	-1.1960876237155609	NaN	NaN	NaN	putative transport protein	1254	Inorganic ion transport and metabolism
NP_416113.1	ynfM	23	28	0.1993	2	3.7666138437664003	0.7665	0.0743	-1.1960876237155609	NaN	NaN	NaN	putative transport protein	1254	General Functional Prediction only
NP_416115.1	ydgD	16	18	0.3454	7	5.0081082583412035	0.0644	0.8258	0.0	3.2373276435190776	6.93119509845071	-0.7651590298368031	ds1586	822	Amino Acid metabolism and transport
NP_416119.1	pntB	38	31	0.9357	7	6.773191795619897	0.3562	0.4706	0.8479431998560792	-0.3482435194225927	0.37214256980601934	-0.08998484351285371	ds1590	1389	Energy production and conversion
NP_416120.1	pntA	30	34	0.2692	3	5.1102829844308	0.789	0.0838	-1.4669105444555852	-0.0566564369326762	-0.3224687078842944	-0.39975958328208927	ds1591	1533	Energy production and conversion
NP_416122.1	ydgI	27	30	0.2823	5	4.889056019876069	0.3587	0.4394	0.4682951653410329	-0.21302586469872253	-0.8270458140278832	0.173227362845909	putative arginine%2Fornithine antiporter	1383	Amino Acid metabolism and transport
NP_416124.1	ydgC	11	7	0.9431	0	2.0070947783619997	0.9051	0.0	-1.6272261506571002	NaN	NaN	NaN	ds1595	336	General Functional Prediction only
NP_416125.2	rstA	19	16	0.8399	2	5.259121458285523	0.952	0.0105	-0.9335547379268431	NaN	NaN	NaN	response transcriptional regulatory protein %28RstB sensor%29	720	Signal Transduction
NP_416125.2	rstA	19	16	0.8399	2	5.259121458285523	0.952	0.0105	-0.9335547379268431	NaN	NaN	NaN	response transcriptional regulatory protein %28RstB sensor%29	720	Transcription
NP_416126.1	rstB	27	29	0.4081	7	6.754845241218908	0.346	0.4568	0.4679309787427692	-0.3088863456196749	-0.44776293933502104	-0.8438418601352439	sensor histidine protein kinase %28RstA regulator%29	1302	Signal Transduction
NP_416128.1	fumC	25	31	0.143	3	3.151549359388232	0.3895	0.3739	-0.9793965798283667	-0.04904623614377868	-0.33627165903954415	-0.40813261960338243	fumarase C%3D fumarate hydratase Class II%3B isozyme	1404	Energy production and conversion
NP_416130.3	manA	17	26	0.0286	1	3.1956511143002437	0.8797	0.0204	0.0	NaN	NaN	NaN	ds1601	1176	Carbohydrate metabolism and transport
NP_416131.1	ydgA	33	33	0.5211	10	8.257124290057865	0.1524	0.7233	1.182804633832573	-0.5934476293931853	0.6854837631313577	-0.5083319912095461	ds1602	1509	Function Unknown
NP_416133.1	uidB	26	30	0.2302	2	3.457050737836564	0.698	0.1148	0.0	NaN	NaN	NaN	glucuronide permease	1374	Carbohydrate metabolism and transport
NP_416134.1	uidA	37	40	0.3402	9	9.616542025104891	0.5131	0.3197	-0.9705765454019701	-0.4284418638026292	-0.5003417629103136	0.04129772931422502	ds1605	1812	Carbohydrate metabolism and transport
NP_416135.1	uidR	17	13	0.9067	3	3.6690181037556693	0.5272	0.2329	0.0	-0.09421910480069463	2.8530604178172583	-0.4049598073668653	repressor for uid operon	591	Transcription
NP_416136.1	hdhA	15	17	0.359	1	2.5175393190813766	0.7534	0.0604	0.0	NaN	NaN	NaN	NAD-dependent 7alpha-hydroxysteroid dehydrogenase%2C dehydroxylation of bile acids	768	Lipid metabolism
NP_416136.1	hdhA	15	17	0.359	1	2.5175393190813766	0.7534	0.0604	0.0	NaN	NaN	NaN	NAD-dependent 7alpha-hydroxysteroid dehydrogenase%2C dehydroxylation of bile acids	768	Secondary Structure
NP_416136.1	hdhA	15	17	0.359	1	2.5175393190813766	0.7534	0.0604	0.0	NaN	NaN	NaN	NAD-dependent 7alpha-hydroxysteroid dehydrogenase%2C dehydroxylation of bile acids	768	General Functional Prediction only
NP_416137.1	malI	23	23	0.5789	4	4.861664255880317	0.5615	0.2329	-0.9311635499265198	-0.12054007070829571	1.4714899819040723	-0.7390250640582795	maltose regulon regulatory protein	1029	Transcription
NP_416139.1	malY	25	26	0.4728	5	5.5828835279132925	0.4967	0.3026	-0.8306137919468871	-0.20030187724225057	-0.8372545135342768	0.19141722938414865	cystathionine beta-lyase%3B maltose regulon modulator	1173	Amino Acid metabolism and transport
NP_416140.1	add	24	22	0.7157	4	5.993795259820731	0.7842	0.0877	-1.0428175258831613	-0.12587943381254874	-0.5811385172270095	-0.6937563553461724	ds1611	1002	Nucleotide metabolism and transport
NP_416141.4	ydgJ	24	23	0.6433	5	6.906298628227336	0.768	0.1042	-1.01684280399723	-0.20679682404083446	0.5480364080177135	0.18113407158956682	ds1612	1041	General Functional Prediction only
NP_416150.1	nth	9	14	0.0868	4	2.0558427714054903	0.021	0.8913	0.6773292761889571	-0.15713905840561798	1.2743286621714758	0.9735292198013925	endonuclease III%3B specific for apurinic and%2For apyrimidinic sites	636	Replication and repair
NP_416153.1	pdxY	14	19	0.1223	3	3.2834691622556886	0.4316	0.2922	0.5219554285068022	-0.05576135686702354	-0.3620506294657572	-0.3880728253524014	pyridoxal kinase 2 %2F pyridoxine kinase	864	Coenzyme metabolism
NP_416154.1	tyrS	29	28	0.6159	10	8.806896013834997	0.2196	0.6264	0.44970764339077984	-0.6620436906376167	-0.9018642645438831	0.929074197288654	tyrosine tRNA synthetase	1275	Translation
NP_416155.1	pdxH	15	14	0.6226	4	4.484256039907362	0.4935	0.2614	-0.9295126565155829	-0.11431219482063175	1.183334677382197	-0.6891046963455154	pyridoxinephosphate oxidase	657	Coenzyme metabolism
YP_025304.1	slyB	9	10	0.4044	0	1.4806619939686914	0.8133	0.0	-1.6837420352540775	NaN	NaN	NaN	putative outer membrane protein	468	Cell wall/membrane/envelop biogenesis
NP_416159.2	slyA	19	9	0.9997	3	5.2631870941426335	0.851	0.0466	0.0	-0.09367751409396935	-0.3175319703268803	-0.3678559278457102	transcriptional regulator for cryptic hemolysin	435	Transcription
NP_416161.4	ydhJ	19	19	0.5626	4	3.6121605090185422	0.2723	0.493	0.0	-0.16498073847513273	-0.5851323455152799	0.7720228353317635	putative membrane protein	858	Defense mechanisms
NP_416162.1	ydhK	32	44	0.023	6	6.4460097034144805	0.4771	0.3292	0.40069547901255775	-0.23726448317052032	-1.0742372956364532	1.3878538462299275	ds1634	2013	Function Unknown
NP_416163.1	sodC	12	11	0.6347	4	3.0798567358869673	0.1356	0.644	0.0	-0.12001293296101909	-0.4480966506838095	0.9206818410092737	superoxide dismutase precursor %28Cu-Zn%29	522	Inorganic ion transport and metabolism
YP_025305.1	ydhF	22	20	0.7482	3	6.387196109962452	0.9484	0.0128	-1.7240883303280452	-0.07571065306167422	-0.3399438885897806	-0.42859508863259027	ds1636	897	General Functional Prediction only
NP_416165.2	ydhL	2	5	0.077	0	0.11867709396406803	0.1145	0.0	0.0	NaN	NaN	NaN	ds1637	240	General Functional Prediction only
NP_416167.1	nemA	29	24	0.8736	7	5.960369847454257	0.2083	0.6252	0.5036269447089409	-0.3929483514158527	-0.5284497529256482	1.474628731818985	N-ethylmaleimide reductase	1098	Energy production and conversion
NP_416168.1	gloA	9	9	0.588	1	1.9889763243255416	0.6578	0.0737	-0.9038686360950269	NaN	NaN	NaN	lactoylglutathione lyase	408	Amino Acid metabolism and transport
NP_416169.1	rnt	13	14	0.4201	4	4.042683216168225	0.3718	0.358	0.561645590607793	-0.15410596564913087	-0.5437125495621095	-0.6901079767705854	RNase T%2C degrades tRNA	648	Replication and repair
NP_416170.1	lhr	102	102	0.5197	21	21.02894104575016	0.4388	0.4541	0.0	-0.26745094032512734	-0.22429107713149268	-0.6622511204986232	member of ATP-dependent helicase superfamily II	4617	General Functional Prediction only
NP_416173.1	sodB	9	13	0.1571	1	1.139440452814109	0.3217	0.2846	0.6614068219474689	NaN	NaN	NaN	superoxide dismutase%2C iron	582	Inorganic ion transport and metabolism
NP_416174.1	ydhP	24	26	0.3948	1	3.6171249106811456	0.9128	0.0127	-0.42686157303817834	NaN	NaN	NaN	putative transport protein	1170	Carbohydrate metabolism and transport
NP_416175.1	purR	21	23	0.405	6	4.177388363236728	0.092	0.7812	0.0	2.4081541370811346	-0.04930518614229703	0.4166438902260034	transcriptional repressor for pur regulon%2C glyA%2C glnB%2C prsA%2C speA	1026	Transcription
NP_416176.1	ydhB	9	21	0.0017	2	1.5925612110088991	0.191	0.5027	-0.7544214583360661	NaN	NaN	NaN	putative transcriptional regulator LYSR-type	933	Transcription
YP_025306.1	ydhC	29	27	0.7197	3	5.6520197019500875	0.8561	0.0502	-1.606267141930953	-0.07229563351164438	2.941367777334741	-0.4189092706991521	putative transport protein	1212	Carbohydrate metabolism and transport
YP_025306.1	ydhC	29	27	0.7197	3	5.6520197019500875	0.8561	0.0502	-1.606267141930953	-0.07229563351164438	2.941367777334741	-0.4189092706991521	putative transport protein	1212	Amino Acid metabolism and transport
YP_025306.1	ydhC	29	27	0.7197	3	5.6520197019500875	0.8561	0.0502	-1.606267141930953	-0.07229563351164438	2.941367777334741	-0.4189092706991521	putative transport protein	1212	Inorganic ion transport and metabolism
YP_025306.1	ydhC	29	27	0.7197	3	5.6520197019500875	0.8561	0.0502	-1.606267141930953	-0.07229563351164438	2.941367777334741	-0.4189092706991521	putative transport protein	1212	General Functional Prediction only
NP_416178.1	cfa	27	25	0.6836	5	8.138277506407508	0.9007	0.0333	-0.3367235856996317	-0.19018187389306154	0.5807026210564191	-0.979065156104715	cyclopropane fatty acyl phospholipid synthase	1149	Cell wall/membrane/envelop biogenesis
NP_416179.1	ribC	15	14	0.6588	2	3.5190252705745793	0.7615	0.0655	-1.3270003255291851	NaN	NaN	NaN	riboflavin synthase%2C alpha chain	642	Coenzyme metabolism
NP_416181.1	ydhQ	26	28	0.4054	7	4.790488501421241	0.0772	0.8289	1.085636292149937	-0.3015994091151403	0.43974137401931856	0.6223938737158733	possible enzyme	1257	Cell wall/membrane/envelop biogenesis
NP_416181.1	ydhQ	26	28	0.4054	7	4.790488501421241	0.0772	0.8289	1.085636292149937	-0.3015994091151403	0.43974137401931856	0.6223938737158733	possible enzyme	1257	Intracellular trafficing and secretion
NP_416183.1	ydhS	40	35	0.8213	8	10.409766897225106	0.7779	0.1142	-0.8175328829505213	-0.3736643573206459	-0.045503908625709286	-1.2362605557333775	ds1656	1605	Function Unknown
NP_416185.1	ydhU	7	17	0.0025	3	1.6323618257696482	0.0361	0.821	0.9341656098516093	-0.17126921679543106	-0.49465696353714406	3.3302836573194683	ds1658	786	Energy production and conversion
NP_416186.4	ydhX	10	15	0.1077	2	1.7150601547635835	0.231	0.4543	0.0	NaN	NaN	NaN	putative oxidoreductase%2C Fe-S subunit	669	Energy production and conversion
NP_416188.1	ydhV	39	46	0.1324	12	9.84444002817468	0.1284	0.7637	0.3753750132984034	2.261875194510144	3.1966389965904933	1.5552763447149829	ds1661	2103	Energy production and conversion
NP_416189.1	ydhY	14	14	0.5859	3	2.9841817346650363	0.3415	0.3747	0.5981615001621611	-0.09036221094156634	-0.3165770449911414	-0.387048828246158	putative oxidoreductase%2C Fe-S subunit	627	Energy production and conversion
NP_416191.1	pykF	34	31	0.7363	6	6.873611735212961	0.5535	0.2776	0.0	3.676367438666623	2.0685416661620506	1.4223526239279003	pyruvate kinase I %28formerly F%29%2C fructose stimulated	1413	Carbohydrate metabolism and transport
NP_416192.1	lpp	6	5	0.7373	1	1.623808615107926	0.5443	0.0996	-1.0182916927804164	NaN	NaN	NaN	ds1665	237	Cell wall/membrane/envelop biogenesis
NP_416203.1	ydiK	33	24	0.9711	6	7.505111725042385	0.6566	0.1897	-1.091027679575803	-0.2801078756182863	-1.0482267950666073	-1.2879619694072884	ds1676	1113	General Functional Prediction only
NP_416205.1	ydiM	30	27	0.7803	3	4.796726111989246	0.7493	0.0997	-1.3489319618581288	-0.06336925635197513	-0.3305320170716849	-0.3870488282461537	putative transport system permease protein	1215	Carbohydrate metabolism and transport
NP_416205.1	ydiM	30	27	0.7803	3	4.796726111989246	0.7493	0.0997	-1.3489319618581288	-0.06336925635197513	-0.3305320170716849	-0.3870488282461537	putative transport system permease protein	1215	Amino Acid metabolism and transport
NP_416205.1	ydiM	30	27	0.7803	3	4.796726111989246	0.7493	0.0997	-1.3489319618581288	-0.06336925635197513	-0.3305320170716849	-0.3870488282461537	putative transport system permease protein	1215	Inorganic ion transport and metabolism
NP_416205.1	ydiM	30	27	0.7803	3	4.796726111989246	0.7493	0.0997	-1.3489319618581288	-0.06336925635197513	-0.3305320170716849	-0.3870488282461537	putative transport system permease protein	1215	General Functional Prediction only
NP_416206.6	ydiN	31	28	0.7672	3	4.413462743466476	0.6606	0.1613	-1.235618983729898	-0.04587165615672585	-0.3303458702122544	-0.4182494107775934	putative amino acid%2Famine transport protein	1266	Carbohydrate metabolism and transport
NP_416206.6	ydiN	31	28	0.7672	3	4.413462743466476	0.6606	0.1613	-1.235618983729898	-0.04587165615672585	-0.3303458702122544	-0.4182494107775934	putative amino acid%2Famine transport protein	1266	Amino Acid metabolism and transport
NP_416206.6	ydiN	31	28	0.7672	3	4.413462743466476	0.6606	0.1613	-1.235618983729898	-0.04587165615672585	-0.3303458702122544	-0.4182494107775934	putative amino acid%2Famine transport protein	1266	Inorganic ion transport and metabolism
NP_416206.6	ydiN	31	28	0.7672	3	4.413462743466476	0.6606	0.1613	-1.235618983729898	-0.04587165615672585	-0.3303458702122544	-0.4182494107775934	putative amino acid%2Famine transport protein	1266	General Functional Prediction only
NP_416207.1	ydiB	12	19	0.0407	2	2.6948083984952347	0.5305	0.1884	-0.7232544809443775	NaN	NaN	NaN	putative oxidoreductase	867	Amino Acid metabolism and transport
NP_416208.1	aroD	21	17	0.8941	5	5.901027602057015	0.5895	0.2239	0.3746182213571529	-0.264529111186519	-0.8619453567600874	-1.0118274001984044	ds1681	759	Amino Acid metabolism and transport
NP_416209.1	ydiF	37	35	0.6603	5	7.885285731206277	0.8692	0.0509	-1.638821927062876	-0.1581437431616495	-0.8182848704018283	0.19802004194141215	putative enzyme	1596	Lipid metabolism
NP_416210.4	ydiO	29	25	0.81	9	6.9621148371821215	0.0995	0.791	1.3604656957675019	-0.5508637007464381	-0.48414317391473566	-1.101789873533828	putative oxidoreductase	1152	Lipid metabolism
NP_416211.1	ydiP	18	20	0.3535	4	4.149103003331656	0.395	0.3587	0.5080275516009835	-0.16272866986458964	-0.5993608119761918	-0.6953627109996632	putative ARAC-type regulatory protein	912	Transcription
NP_416212.1	ydiQ	21	17	0.8871	3	3.678619975784765	0.52	0.2537	-1.0477400095253446	-0.0827397844396308	-0.3232240050727291	-0.41328683298944824	putative transport protein	765	Energy production and conversion
NP_416213.1	ydiR	16	21	0.1536	5	3.980704935545605	0.1675	0.6426	-0.38738260793101714	5.685956383933888	0.6746974112626325	2.378553748579241	putative flavoprotein	939	Energy production and conversion
NP_416214.1	ydiS	26	28	0.3516	8	5.90943647436324	0.0903	0.8039	1.4838009218917423	-0.4089255264021968	-0.025431241655507707	-0.5670708706945101	flavoprotein%3B probably electron transport	1290	Energy production and conversion
NP_416215.1	ydiT	2	6	0.0312	0	0.1768426778559551	0.1639	0.0	0.0	NaN	NaN	NaN	ds1688	294	Energy production and conversion
NP_416217.1	ppsA	51	53	0.4386	11	13.18691242157705	0.7263	0.1621	-1.2374729742462223	-0.5449638028847323	0.7213468246079443	0.286214412881373	ds1690	2379	Carbohydrate metabolism and transport
NP_416219.1	aroH	27	23	0.8379	4	5.770195876108173	0.7433	0.1152	-1.3121317466186149	-0.13071095572406458	-0.5784039226858386	0.8991921945699056	3-deoxy-D-arabinoheptulosonate-7-phosphate synthase %28DAHP synthetase%2C tryptophan repressible%29	1047	Amino Acid metabolism and transport
NP_416220.1	ydiE	4	4	0.5744	1	1.1644978110072266	0.3265	0.2018	-1.002648246568363	NaN	NaN	NaN	ds1693	192	Inorganic ion transport and metabolism
NP_416221.1	ydiU	14	32	0.0	2	3.126638624195171	0.6682	0.1058	0.0	NaN	NaN	NaN	ds1694	1437	Function Unknown
NP_416222.1	ydiV	15	16	0.4832	1	2.7880795159482825	0.8008	0.0396	-1.3532932190571962	NaN	NaN	NaN	ds1695	714	Signal Transduction
NP_416223.1	nlpC	14	10	0.9204	2	3.472704052379697	0.7482	0.0769	-1.4342845771522972	NaN	NaN	NaN	lipoprotein	465	Cell wall/membrane/envelop biogenesis
NP_416224.1	btuD	11	16	0.0789	2	1.7472345559957465	0.2325	0.4518	0.0	NaN	NaN	NaN	ATP-binding component of vitamin B12 transport system	750	Coenzyme metabolism
NP_416225.1	btuE	11	12	0.4258	2	2.551623759698973	0.4951	0.2016	-1.046336933720607	NaN	NaN	NaN	vitamin B12 transport	552	Post-translational modification, protein turnover, chaperone functions
NP_416226.1	btuC	17	22	0.1652	6	4.453844899671922	0.119	0.732	1.1264227093072763	-0.3075519289101526	-1.1013116796624502	1.36711624220244	vitamin B12 transport permease protein	981	Coenzyme metabolism
NP_416229.1	pheS	21	22	0.4876	2	5.840481199670681	0.9727	0.0051	-2.3117775018059317	NaN	NaN	NaN	phenylalanine tRNA synthetase%2C alpha-subunit	984	Translation
NP_416231.1	rplT	11	8	0.9162	1	2.4173296104658695	0.7717	0.0418	-0.7802590524894405	NaN	NaN	NaN	50S ribosomal subunit protein L20%2C and regulator	357	Translation
NP_416232.3	rpmI	3	4	0.3365	1	0.7209690119023899	0.1229	0.4088	0.0	NaN	NaN	NaN	50S ribosomal subunit protein A	198	Translation
NP_416233.1	infC	15	12	0.8635	3	2.8567109653152456	0.309	0.4241	0.0	-0.10737926002027492	-0.33792707426436	-0.3946980446661223	ds1706	543	Translation
NP_416234.1	thrS	48	43	0.8339	10	11.111381454765448	0.5801	0.2757	0.6239027428961883	-0.527714767325872	-0.9002139048182551	-0.05695445951006664	threonine tRNA synthetase	1929	Translation
NP_416236.1	ydiY	7	17	0.0035	1	2.224843639192945	0.7511	0.0411	-1.4458325745023408	NaN	NaN	NaN	ds1710	759	Cell wall/membrane/envelop biogenesis
NP_416237.3	pfkB	17	20	0.2338	2	2.1334459829739334	0.3547	0.3528	0.0	NaN	NaN	NaN	6-phosphofructokinase II%3B suppressor of pfkA	930	Carbohydrate metabolism and transport
NP_416239.1	yniA	17	19	0.3634	1	5.897594725670489	0.9967	2.0E-4	-2.052907840071282	NaN	NaN	NaN	ds1713	861	Carbohydrate metabolism and transport
NP_416241.1	yniC	15	15	0.5937	4	4.834378541076602	0.5732	0.2049	0.612128564907593	-0.13576378634547723	-0.5661631633339145	0.9356239384231443	putative phosphatase	669	General Functional Prediction only
NP_416242.6	ydjM	9	13	0.1421	4	2.6773090899464935	0.0824	0.7482	1.3696017755332233	NaN	-0.5307489641612503	1.846301751808285	ds1716	591	General Functional Prediction only
NP_416243.1	ydjN	32	31	0.6388	3	5.855690317293836	0.8858	0.0376	-1.4973816094347727	-0.056656436932677134	-0.32227971140838574	-0.403285555931857	ds1717	1392	General Functional Prediction only
YP_025308.1	katE	57	50	0.8686	12	13.563120709223197	0.6511	0.2269	0.5583873556309815	-0.666194330362115	1.0660718825018256	0.4401779986569569	catalase%3B hydroperoxidase HPII%28III%29	2262	Inorganic ion transport and metabolism
NP_416247.1	chbG	19	16	0.7876	4	4.599234254966098	0.5047	0.2655	0.4314620695104883	-0.15032361042602768	-0.5938236057847113	4.136108370571995	ds1721	750	Function Unknown
NP_416254.1	nadE	16	18	0.3317	5	3.9986347629428622	0.1625	0.6395	-0.39470412129505217	-0.2576107834793808	-0.8194292749271291	-1.0204221922469359	NAD synthetase%2C prefers NH3 over glutamine	828	Coenzyme metabolism
NP_416257.1	spy	6	11	0.0704	2	1.8724861766959495	0.2604	0.3835	-0.8399012739334452	NaN	NaN	NaN	periplasmic protein related to spheroblast formation	486	Intracellular trafficing and secretion
NP_416257.1	spy	6	11	0.0704	2	1.8724861766959495	0.2604	0.3835	-0.8399012739334452	NaN	NaN	NaN	periplasmic protein related to spheroblast formation	486	Cell motility
NP_416257.1	spy	6	11	0.0704	2	1.8724861766959495	0.2604	0.3835	-0.8399012739334452	NaN	NaN	NaN	periplasmic protein related to spheroblast formation	486	Signal Transduction
NP_416257.1	spy	6	11	0.0704	2	1.8724861766959495	0.2604	0.3835	-0.8399012739334452	NaN	NaN	NaN	periplasmic protein related to spheroblast formation	486	Inorganic ion transport and metabolism
NP_416259.1	astB	18	30	0.0092	5	4.875191546755879	0.3347	0.4217	0.0	-0.19491346875888485	0.4509771081013299	0.1351687800724523	ds1733	1344	Amino Acid metabolism and transport
NP_416260.1	astD	20	33	0.0077	4	4.137431944438078	0.4024	0.3604	0.0	-0.13150007059167051	-0.5825775616220145	0.9026582898319496	ds1734	1479	Energy production and conversion
NP_416261.1	astA	18	23	0.1603	6	5.333525256922666	0.2341	0.5524	0.589553808394292	-0.28176887994383665	-1.123843752055502	-0.4474021293122729	ds1735	1035	Amino Acid metabolism and transport
NP_416263.1	xthA	20	18	0.7588	4	5.144832980036315	0.6331	0.174	-1.1768940220857036	7.385803950822689	1.361604183703986	0.9532088602611983	ds1737	807	Replication and repair
NP_416264.4	ydjX	25	16	0.9947	4	5.3046248830920755	0.6513	0.1681	0.3336969266325862	-0.1806642842209453	-0.5905524744141197	-0.7119381869590797	ds1738	711	Function Unknown
NP_416266.1	ydjZ	18	16	0.7878	2	3.5104497810759088	0.747	0.0802	-0.6185152546631209	NaN	NaN	NaN	ds1740	708	Function Unknown
NP_416267.1	ynjA	12	12	0.5613	4	1.8522155323748304	0.0144	0.9311	1.7997408300623692	-0.1935155617576723	-0.6129584961609056	-0.729503633366076	ds1741	549	Function Unknown
NP_416268.2	ynjB	17	26	0.0301	6	5.440732595244241	0.264	0.5195	0.0	-0.29885730085530476	-1.042002170296371	1.3873216260165875	ds1742	1167	General Functional Prediction only
NP_416269.4	ynjC	35	34	0.6186	6	7.744997532790682	0.6976	0.162	0.2828070774642217	-0.2288260347008295	2.11363589594866	-0.37203157618677035	putative transport system permease protein	1536	General Functional Prediction only
NP_416270.1	ynjD	9	14	0.072	3	2.7347438362959564	0.2464	0.4321	-0.5730490106811531	-0.16337495453716833	-0.29306252656767534	-0.40579579915024216	putative ATP-binding component of a transport system	654	General Functional Prediction only
NP_416271.4	ynjE	17	29	0.0073	3	3.741922978781266	0.5482	0.2069	0.4337412586159694	-0.10201055523724101	-0.3140856082049344	-0.4380364410853451	putative thiosulfate sulfur transferase	1308	Inorganic ion transport and metabolism
NP_416272.2	ynjF	9	14	0.1022	2	1.8858371819100976	0.2683	0.3864	0.9193120834703413	NaN	NaN	NaN	putative cytochrome oxidase	621	Lipid metabolism
NP_416275.1	gdhA	19	30	0.0176	5	4.809055089716862	0.3324	0.4358	0.5359986602998522	-0.18736419158136744	0.580570956845312	-0.9784356811427182	NADP-specific glutamate dehydrogenase	1344	Amino Acid metabolism and transport
NP_416277.1	topB	43	43	0.5135	9	9.525803820769191	0.4913	0.3441	-0.9987895799650527	-0.45126760857690723	0.13140144968732864	-0.5443071976921484	ds1751	1962	Replication and repair
NP_416278.1	selD	25	23	0.7172	9	4.899504888166242	0.0092	0.9718	2.3109295161838683	-0.5988831071750675	-1.1121168662668472	0.020111831480988752	selenophosphate synthase%2C H%282%29Se added to acrylyl-tRNA	1044	Amino Acid metabolism and transport
NP_416279.1	ydjA	13	12	0.6683	1	2.6409804497038114	0.8187	0.0321	-0.6939079439048622	NaN	NaN	NaN	ds1753	552	Energy production and conversion
NP_416280.1	sppA	33	41	0.0998	6	7.732882389731543	0.7082	0.1469	0.5770350916051591	-0.23105279058710465	2.09548155093251	0.5562085464151479	protease IV%2C a signal peptide peptidase	1857	Post-translational modification, protein turnover, chaperone functions
NP_416280.1	sppA	33	41	0.0998	6	7.732882389731543	0.7082	0.1469	0.5770350916051591	-0.23105279058710465	2.09548155093251	0.5562085464151479	protease IV%2C a signal peptide peptidase	1857	Intracellular trafficing and secretion
NP_416281.1	ansA	23	22	0.6028	2	3.756518335498378	0.7684	0.0799	-1.4362394163646657	NaN	NaN	NaN	ds1755	1017	Amino Acid metabolism and transport
NP_416281.1	ansA	23	22	0.6028	2	3.756518335498378	0.7684	0.0799	-1.4362394163646657	NaN	NaN	NaN	ds1755	1017	Translation
NP_416282.4	pncA	10	14	0.1412	4	2.905561399336729	0.1084	0.6827	1.265278084639657	-0.1004987562111979	1.4497197202567071	-0.7082739668931752	ds1756	642	Secondary Structure
NP_416283.1	ydjE	45	30	0.9978	5	8.288720122609503	0.8853	0.0473	0.0	-0.1825169618441608	-0.809566027399563	-0.987222229221628	putative transport protein	1359	Carbohydrate metabolism and transport
NP_416283.1	ydjE	45	30	0.9978	5	8.288720122609503	0.8853	0.0473	0.0	-0.1825169618441608	-0.809566027399563	-0.987222229221628	putative transport protein	1359	Amino Acid metabolism and transport
NP_416283.1	ydjE	45	30	0.9978	5	8.288720122609503	0.8853	0.0473	0.0	-0.1825169618441608	-0.809566027399563	-0.987222229221628	putative transport protein	1359	Inorganic ion transport and metabolism
NP_416283.1	ydjE	45	30	0.9978	5	8.288720122609503	0.8853	0.0473	0.0	-0.1825169618441608	-0.809566027399563	-0.987222229221628	putative transport protein	1359	General Functional Prediction only
NP_416284.1	ydjF	18	17	0.6884	5	5.004284925657604	0.3767	0.3884	-0.5139042909360321	-0.25201240199387415	-0.8371378527822247	0.11896649097108523	putative DEOR-type transcriptional regulator	759	Transcription
NP_416284.1	ydjF	18	17	0.6884	5	5.004284925657604	0.3767	0.3884	-0.5139042909360321	-0.25201240199387415	-0.8371378527822247	0.11896649097108523	putative DEOR-type transcriptional regulator	759	Carbohydrate metabolism and transport
NP_416285.1	ydjG	28	22	0.9386	4	6.452797894814047	0.8309	0.0609	0.0	-0.12628866369261363	-0.5757046065015439	0.9956170118799232	ds1759	981	Energy production and conversion
NP_416286.4	ydjH	20	21	0.4677	1	3.2970184288319344	0.8934	0.0192	0.2762008290009476	NaN	NaN	NaN	putative kinase	948	Carbohydrate metabolism and transport
NP_416287.1	ydjI	18	18	0.5144	4	4.063368787061176	0.366	0.3676	0.0	-0.15311518141872493	1.3683336269302828	-0.6817120669312122	putative aldolase	837	Carbohydrate metabolism and transport
NP_416288.1	ydjJ	24	23	0.6375	1	4.143448752467607	0.9528	0.0062	-0.36795707145601997	NaN	NaN	NaN	putative oxidoreductase	1044	Amino Acid metabolism and transport
NP_416288.1	ydjJ	24	23	0.6375	1	4.143448752467607	0.9528	0.0062	-0.36795707145601997	NaN	NaN	NaN	putative oxidoreductase	1044	General Functional Prediction only
NP_416289.1	ydjK	41	30	0.9817	2	6.956767580982441	0.9838	0.0031	-0.9976911227031537	NaN	NaN	NaN	putative transport protein	1380	Carbohydrate metabolism and transport
NP_416289.1	ydjK	41	30	0.9817	2	6.956767580982441	0.9838	0.0031	-0.9976911227031537	NaN	NaN	NaN	putative transport protein	1380	Amino Acid metabolism and transport
NP_416289.1	ydjK	41	30	0.9817	2	6.956767580982441	0.9838	0.0031	-0.9976911227031537	NaN	NaN	NaN	putative transport protein	1380	Inorganic ion transport and metabolism
NP_416289.1	ydjK	41	30	0.9817	2	6.956767580982441	0.9838	0.0031	-0.9976911227031537	NaN	NaN	NaN	putative transport protein	1380	General Functional Prediction only
NP_416290.1	ydjL	26	24	0.734	2	4.327792119287744	0.8494	0.0424	-0.4485253386125497	NaN	NaN	NaN	ds1764	1077	Amino Acid metabolism and transport
NP_416290.1	ydjL	26	24	0.734	2	4.327792119287744	0.8494	0.0424	-0.4485253386125497	NaN	NaN	NaN	ds1764	1077	General Functional Prediction only
NP_416291.4	yeaC	3	6	0.1241	0	0.40104967377952494	0.3556	0.0	0.0	NaN	NaN	NaN	ds1765	273	Function Unknown
NP_416293.1	gapA	18	22	0.2094	5	3.822839491258506	0.1459	0.6705	1.2285693692598874	-0.2682373489036898	-0.7980691829943616	0.14953747881794036	ds1767	996	Carbohydrate metabolism and transport
NP_416294.4	yeaD	18	19	0.4061	4	5.236976573056954	0.6573	0.1512	-0.5911175051952705	-0.11565134273586195	-0.5460287463320892	-0.7147338071036212	ds1768	885	Carbohydrate metabolism and transport
NP_416295.1	yeaE	15	19	0.1986	4	2.9334273308316234	0.1348	0.6742	-0.6930777594521114	-0.14680821140086062	-0.597255750736257	-0.6840975391546859	putative an aldehyde reductase	855	General Functional Prediction only
NP_416297.1	yeaG	45	43	0.6751	14	12.261978492135793	0.2014	0.6814	0.37056540739818733	-0.8726784695185058	0.4721720293091363	0.41598873018332255	ds1771	1935	Signal Transduction
NP_416298.1	yeaH	26	28	0.3611	4	7.016690254720277	0.9095	0.0268	-1.867373983624206	-0.13507023047378838	1.278459350055778	-0.6992798441954587	ds1772	1284	Function Unknown
NP_416301.1	yeaK	11	11	0.5668	4	2.8135729052892593	0.0932	0.7187	0.7779415632930289	-0.16877885093971534	-0.5325525085771352	-0.5433933879304216	ds1775	504	Function Unknown
NP_416303.1	yeaL	14	10	0.9409	1	2.650024695884993	0.7848	0.0473	-1.5349170544901523	NaN	NaN	NaN	ds1777	447	Function Unknown
NP_416304.1	yeaM	11	18	0.0361	0	3.3153340567494256	0.9866	0.0	-1.0360646464824583	NaN	NaN	NaN	putative ARAC-type regulatory protein	822	Transcription
NP_416305.1	yeaN	34	26	0.9589	7	5.362770224501292	0.1429	0.729	1.2438412042714515	-0.38861359639768894	-0.44246899204886586	0.5392438866849721	putative amino acid%2Famine transport protein	1182	Inorganic ion transport and metabolism
NP_416306.2	yeaO	7	8	0.492	1	1.9825391847705007	0.6848	0.0584	-1.000801041482209	NaN	NaN	NaN	ds1780	348	Function Unknown
NP_416307.1	yoaF	5	6	0.4939	0	1.379222008941265	0.8399	0.0	0.0	NaN	NaN	NaN	ds1781	255	General Functional Prediction only
NP_416309.1	yeaQ	12	5	0.9987	2	2.3030078623084256	0.4117	0.2806	-0.6890474038745991	NaN	NaN	NaN	ds1785	249	Function Unknown
NP_416311.1	yeaR	7	8	0.4482	2	1.60102468855882	0.1818	0.4771	0.0	NaN	NaN	NaN	ds1787	360	Inorganic ion transport and metabolism
NP_416315.1	yeaV	33	32	0.6243	8	7.134846027282129	0.2514	0.588	0.4604838566660361	-0.42958549731718093	-0.7866290736828948	-0.5742602151877445	putative transport protein	1446	Cell wall/membrane/envelop biogenesis
NP_416316.1	yeaW	18	25	0.0751	6	5.174409793820158	0.2074	0.5859	-0.4002330267547788	-0.31559811886522904	-1.0232033264337859	1.5371922449486084	ds1792	1125	Inorganic ion transport and metabolism
NP_416316.1	yeaW	18	25	0.0751	6	5.174409793820158	0.2074	0.5859	-0.4002330267547788	-0.31559811886522904	-1.0232033264337859	1.5371922449486084	ds1792	1125	General Functional Prediction only
NP_416317.1	yeaX	20	21	0.4304	3	4.584980239796296	0.7378	0.0997	0.32250579212976566	-0.08395618192476186	-0.3553031538255606	-0.4121253563081673	putative diogenase beta subunit	966	Energy production and conversion
NP_416318.1	rnd	23	25	0.3887	8	5.700806274218631	0.0761	0.8303	1.0289915108550531	-0.5060551502825812	-0.8292695842074502	0.06003552328754702	RNase D%2C processes tRNA precursor	1128	Translation
NP_416319.1	fadD	28	37	0.0559	7	7.112057480602267	0.4168	0.3878	0.0	-0.30931867609733293	-1.2871713384053682	-0.8364272708543256	ds1795	1686	Lipid metabolism
NP_416319.1	fadD	28	37	0.0559	7	7.112057480602267	0.4168	0.3878	0.0	-0.30931867609733293	-1.2871713384053682	-0.8364272708543256	ds1795	1686	Secondary Structure
NP_416320.1	yeaY	13	13	0.5872	1	3.033655318121021	0.8772	0.018	0.0	NaN	NaN	NaN	putative outer membrane protein	582	Cell wall/membrane/envelop biogenesis
NP_416322.1	yoaA	35	42	0.1315	13	9.49863997859798	0.0505	0.897	1.5090127265539865	-0.8046617028237673	-0.6165389532996981	0.12412730324804948	putative enzyme	1911	Transcription
NP_416322.1	yoaA	35	42	0.1315	13	9.49863997859798	0.0505	0.897	1.5090127265539865	-0.8046617028237673	-0.6165389532996981	0.12412730324804948	putative enzyme	1911	Replication and repair
NP_416323.4	yoaB	9	7	0.7782	0	1.0642681526532933	0.6864	0.0	-1.0623947927036508	NaN	NaN	NaN	ds1799	345	Translation
NP_416325.1	yoaH	3	4	0.4136	1	0.24880345482630922	0.0161	0.7668	0.0	NaN	NaN	NaN	ds1801	180	Function Unknown
NP_416326.1	pabB	32	30	0.6866	6	8.596239909010013	0.8336	0.0794	-1.5236808154437138	-0.23918272830785492	0.017844191988389914	-0.3647822744869394	p-aminobenzoate synthetase%2C component I	1362	Amino Acid metabolism and transport
NP_416326.1	pabB	32	30	0.6866	6	8.596239909010013	0.8336	0.0794	-1.5236808154437138	-0.23918272830785492	0.017844191988389914	-0.3647822744869394	p-aminobenzoate synthetase%2C component I	1362	Coenzyme metabolism
NP_416328.1	sdaA	23	30	0.0887	4	5.146441393838403	0.6275	0.1764	-1.0164618532837872	-0.12044088128265742	-0.6055553532265024	-0.686785849168661	L-serine deaminase	1365	Amino Acid metabolism and transport
NP_416332.1	manY	25	18	0.9743	5	4.426475551457619	0.2653	0.531	-0.8814105235601487	-0.274527275963055	0.545966730177196	0.15230582317848637	PTS enzyme IIC%2C mannose-specific	801	Carbohydrate metabolism and transport
NP_416333.4	manZ	21	19	0.7543	3	4.148369097473883	0.6449	0.1449	-1.2274485057443931	-0.08335014095597576	-0.3511847585906718	2.4907811003604126	PTS enzyme IID%2C mannose-specific	852	Carbohydrate metabolism and transport
NP_416334.1	yobD	19	10	0.9988	5	4.752851628440334	0.32	0.4553	0.529875701256347	-0.3045155583570648	-0.8257351695112793	-0.9701901423052374	ds1810	459	Function Unknown
NP_416337.1	cspC	5	5	0.6828	0	0.5917452325050921	0.4646	0.0	0.0	NaN	NaN	NaN	cold shock protein	210	Transcription
NP_416341.1	kdgR	21	17	0.8507	3	4.563787190182591	0.7326	0.0996	0.32847096534425074	-0.08273978443962865	-0.34956585286585573	-0.40529429418257895	ds1818	792	Transcription
NP_416342.4	yebQ	38	30	0.9435	3	6.348873419111218	0.9127	0.026	-1.3793324978172896	-0.06647558661575884	-0.33976083251737055	-0.41742399313199524	putative transport protein	1374	Carbohydrate metabolism and transport
NP_416342.4	yebQ	38	30	0.9435	3	6.348873419111218	0.9127	0.026	-1.3793324978172896	-0.06647558661575884	-0.33976083251737055	-0.41742399313199524	putative transport protein	1374	Amino Acid metabolism and transport
NP_416342.4	yebQ	38	30	0.9435	3	6.348873419111218	0.9127	0.026	-1.3793324978172896	-0.06647558661575884	-0.33976083251737055	-0.41742399313199524	putative transport protein	1374	Inorganic ion transport and metabolism
NP_416342.4	yebQ	38	30	0.9435	3	6.348873419111218	0.9127	0.026	-1.3793324978172896	-0.06647558661575884	-0.33976083251737055	-0.41742399313199524	putative transport protein	1374	General Functional Prediction only
NP_416343.1	htpX	19	19	0.5106	5	2.707640066909711	0.0338	0.8889	1.358371961731454	3.4747551290223466	0.3936722951865286	0.10763687785524576	heat shock protein%2C integral membrane protein	882	Post-translational modification, protein turnover, chaperone functions
NP_416344.1	prc	45	45	0.5172	9	12.178093980355039	0.8475	0.0736	-0.7124393960323552	-0.41405242555858146	-1.1170313885998222	1.6219058355599065	ds1821	2049	Cell wall/membrane/envelop biogenesis
NP_416347.1	yebS	35	28	0.9237	4	5.958324521722608	0.7534	0.1111	0.44896364960460927	-0.11620424228801007	-0.5679153832569032	-0.6980073774571333	ds1824	1284	Function Unknown
NP_416348.2	yebT	60	58	0.624	16	14.252285634864329	0.219	0.6724	0.667609497819857	-0.03118157737414943	-1.1403112117973069	-0.5602167557788047	ds1825	2634	General Functional Prediction only
NP_416352.4	pphA	11	14	0.1973	3	3.523488314150419	0.5052	0.2182	-1.07078104380772	-0.08395618192476752	-0.285553187641296	-0.3936821749656535	ds1829	657	Signal Transduction
NP_416354.1	yebZ	19	19	0.5317	6	4.392005740021269	0.1142	0.7458	1.120203198799753	-0.3749017745456044	-0.10860520378432208	-0.29160740878583513	putative resistance protein	873	Inorganic ion transport and metabolism
NP_416355.1	yobA	6	8	0.2628	0	1.3474102529589471	0.8358	0.0	-1.7912744792263964	NaN	NaN	NaN	ds1832	375	General Functional Prediction only
NP_416357.1	yobB	15	14	0.6226	4	4.224348897213152	0.4185	0.3141	-0.5983970853590638	-0.1850126828970648	1.2391160013763383	-0.6991960955900717	ds1834	657	General Functional Prediction only
NP_416358.1	exoX	17	15	0.7989	5	4.125531463265907	0.1844	0.6168	-0.4106925839384914	-0.26640968060461534	0.5594003807133037	-1.0066411569258449	ds1835	663	Replication and repair
NP_416359.1	ptrB	38	46	0.1267	7	9.255741433536235	0.7695	0.1129	-1.3883053507259064	-0.29665700545684204	0.42460234636089206	-0.8435348819622333	ds1836	2061	Amino Acid metabolism and transport
NP_416360.1	yebE	15	14	0.6158	4	4.4000085806144975	0.4606	0.2863	-0.6038274943562028	-0.17645772095313303	-0.5974090207733713	-0.6730866391212139	ds1837	660	Function Unknown
NP_416362.1	yebG	3	6	0.0947	1	0.7363417125031744	0.1285	0.3937	0.0	NaN	NaN	NaN	ds1839	291	Function Unknown
NP_416363.1	purT	24	26	0.3802	5	4.452039745068751	0.2697	0.5273	0.8615777726658768	-0.15913204675719422	-0.8313023074962423	0.1257822028456173	ds1840	1179	Nucleotide metabolism and transport
NP_416364.1	eda	14	14	0.548	2	2.1863280983341675	0.3737	0.3109	0.0	NaN	NaN	NaN	2-keto-3-deoxygluconate 6-phosphate aldolase and 2-keto-4-hydroxyglutarate aldolase	642	Carbohydrate metabolism and transport
NP_416365.1	edd	26	40	0.008	3	5.293413324790029	0.8414	0.0493	-1.6122197865458592	-0.06944543764919917	-0.37065333459916044	-0.41112871203919643	ds1842	1812	Amino Acid metabolism and transport
NP_416365.1	edd	26	40	0.008	3	5.293413324790029	0.8414	0.0493	-1.6122197865458592	-0.06944543764919917	-0.37065333459916044	-0.41112871203919643	ds1842	1812	Carbohydrate metabolism and transport
NP_416366.1	zwf	35	32	0.7103	8	9.60867785986864	0.6755	0.1853	-1.2074495378239423	-0.37868131077566725	-1.5589637101920784	0.661216720002318	ds1843	1476	Carbohydrate metabolism and transport
NP_416367.1	yebK	16	19	0.2539	3	3.3513468875971606	0.4431	0.2868	-0.6346490811411873	-0.08455800017320975	-0.34231840483912196	-0.42335252271664603	ds1844	870	Transcription
NP_416368.1	pykA	31	32	0.4799	5	6.93769452975297	0.7474	0.1194	-1.354448829463511	-0.16986417487606661	0.5649110578147104	0.11499111595807589	pyruvate kinase II%2C glucose stimulated	1443	Carbohydrate metabolism and transport
NP_416371.4	znuA	12	21	0.0179	3	3.8437699469213054	0.5895	0.1613	0.0	-0.0657125406096234	-0.24834987854277768	-0.3995913342068107	ds1848	933	Inorganic ion transport and metabolism
NP_416372.1	znuC	13	17	0.2026	2	3.6175308972935203	0.7786	0.0632	0.0	NaN	NaN	NaN	ds1849	756	Inorganic ion transport and metabolism
NP_416373.1	znuB	19	17	0.7181	4	4.327759065044287	0.4412	0.329	0.0	-0.21431603797408935	-0.577460472169129	-0.725711792595712	ds1850	786	Inorganic ion transport and metabolism
NP_416374.1	ruvB	30	22	0.964	4	7.813319784286135	0.9504	0.0133	-1.312018795721292	-0.1299173717788721	-0.5701394511784047	-0.6936606993055895	Holliday junction helicase subunit A%3B branch migration%3B repair	1011	Replication and repair
NP_416375.1	ruvA	13	13	0.5123	4	3.269236618215722	0.1892	0.5879	0.0	-0.16142914218263296	1.6545744490005072	-0.7214991805133913	Holliday junction helicase subunit B%3B branch migration%3B repair	612	Replication and repair
NP_416377.1	ruvC	15	11	0.8978	1	2.7088643108238766	0.8175	0.0362	-1.6016350216117217	NaN	NaN	NaN	Holliday junction nuclease%3B resolution of structures%3B repair	522	Replication and repair
NP_416378.1	yebC	14	16	0.3163	4	2.9618156497972943	0.1411	0.6593	0.7087389230505974	-0.18443381152720764	-0.5955130123575584	1.1289763390599992	ds1856	741	Function Unknown
NP_416380.1	aspS	39	39	0.5259	12	11.899049670485107	0.3954	0.4481	-0.6055050917517395	0.5053925740929017	1.0569220281035603	-1.4489188855200725	aspartate tRNA synthetase	1773	Translation
NP_416381.2	yecD	13	12	0.6268	4	1.9802267106166085	0.0235	0.896	1.7322132264144785	-0.08808503902805587	-0.550003296823808	-0.7512067239259943	ds1859	567	Secondary Structure
NP_416382.1	yecE	12	18	0.0685	3	2.4950145858295167	0.2144	0.5211	0.0	NaN	-0.26103834369060325	-0.34213609069728407	ds1860	819	Function Unknown
NP_416383.4	yecN	6	9	0.211	0	0.6940580502018502	0.5293	0.0	0.0	NaN	NaN	NaN	ds1861	396	General Functional Prediction only
NP_416389.4	yecM	12	12	0.5088	5	2.9992047003457487	0.029	0.8787	1.5284235342625458	-0.25857909897654924	0.3932549190148083	-1.1067296353094698	ds1867	567	Function Unknown
NP_416390.1	argS	28	38	0.0386	15	8.397873136202255	8.0E-4	0.9978	2.474047766719985	-0.9453633340213691	-0.686327484580187	-0.8579208521835191	arginine tRNA synthetase	1734	Translation
NP_416391.4	yecT	9	11	0.3441	2	2.934695553690991	0.6276	0.1196	0.0	NaN	NaN	NaN	ds1869	489	Function Unknown
NP_416393.1	flhA	54	46	0.911	14	12.19665605433234	0.2043	0.6873	1.1730460125394575	0.2558894444996979	-1.4056848223837926	-0.3528605764779399	flagellar biosynthesis%3B possible export of flagellar proteins	2079	Cell motility
NP_416393.1	flhA	54	46	0.911	14	12.19665605433234	0.2043	0.6873	1.1730460125394575	0.2558894444996979	-1.4056848223837926	-0.3528605764779399	flagellar biosynthesis%3B possible export of flagellar proteins	2079	Intracellular trafficing and secretion
NP_416394.1	flhB	27	25	0.6836	4	6.339446676444766	0.8238	0.0734	-1.4144257633739703	-0.1439394202469664	1.1894271571387702	-0.704894504895116	putative part of export apparatus for flagellar proteins	1149	Cell motility
NP_416394.1	flhB	27	25	0.6836	4	6.339446676444766	0.8238	0.0734	-1.4144257633739703	-0.1439394202469664	1.1894271571387702	-0.704894504895116	putative part of export apparatus for flagellar proteins	1149	Intracellular trafficing and secretion
NP_416395.1	cheZ	18	14	0.8875	7	5.771280528189115	0.1593	0.6591	0.5722133538632076	2.343687228718515	1.7490079478383274	0.7167573196957792	chemotactic response%3B CheY protein phophatase%3B antagonist of CheY as switch regulator	645	Cell motility
NP_416395.1	cheZ	18	14	0.8875	7	5.771280528189115	0.1593	0.6591	0.5722133538632076	2.343687228718515	1.7490079478383274	0.7167573196957792	chemotactic response%3B CheY protein phophatase%3B antagonist of CheY as switch regulator	645	Signal Transduction
NP_416396.1	cheY	4	8	0.0529	0	0.4179733174574	0.3581	0.0	0.0	NaN	NaN	NaN	chemotaxis regulator transmits chemoreceptor signals to flagelllar motor components	390	Signal Transduction
NP_416397.1	cheB	27	23	0.8336	6	6.410655821406513	0.476	0.3264	0.4033532303154757	-0.28062969385414205	-0.016113007717544973	-0.3878826023726322	response regulator for chemotaxis %28cheA sensor%29%3B protein methylesterase	1050	Cell motility
NP_416397.1	cheB	27	23	0.8336	6	6.410655821406513	0.476	0.3264	0.4033532303154757	-0.28062969385414205	-0.016113007717544973	-0.3878826023726322	response regulator for chemotaxis %28cheA sensor%29%3B protein methylesterase	1050	Signal Transduction
NP_416398.1	cheR	14	19	0.1249	6	3.2551989391094076	0.0101	0.9511	2.2095382662625833	-0.327822367349713	-1.0926672796984551	1.374802272708397	response regulator for chemotaxis%3B protein glutamate methyltransferase	861	Cell motility
NP_416398.1	cheR	14	19	0.1249	6	3.2551989391094076	0.0101	0.9511	2.2095382662625833	-0.327822367349713	-1.0926672796984551	1.374802272708397	response regulator for chemotaxis%3B protein glutamate methyltransferase	861	Signal Transduction
NP_416399.1	tap	39	35	0.7717	12	8.03122658069271	0.027	0.9325	1.7247408074558452	0.2961886736469055	0.7002214149633499	0.35740505027809244	methyl-accepting chemotaxis protein IV%2C peptide sensor receptor	1602	Cell motility
NP_416399.1	tap	39	35	0.7717	12	8.03122658069271	0.027	0.9325	1.7247408074558452	0.2961886736469055	0.7002214149633499	0.35740505027809244	methyl-accepting chemotaxis protein IV%2C peptide sensor receptor	1602	Signal Transduction
NP_416400.1	tar	35	37	0.4232	6	6.893658459867295	0.5613	0.2632	-1.0087875794308168	3.682917652157633	0.010823158839274778	-0.4293207698057502	methyl-accepting chemotaxis protein II%2C aspartate sensor receptor	1662	Cell motility
NP_416400.1	tar	35	37	0.4232	6	6.893658459867295	0.5613	0.2632	-1.0087875794308168	3.682917652157633	0.010823158839274778	-0.4293207698057502	methyl-accepting chemotaxis protein II%2C aspartate sensor receptor	1662	Signal Transduction
NP_416401.1	cheW	13	11	0.7849	2	3.119627976614669	0.6609	0.1151	-0.730981819145989	NaN	NaN	NaN	positive regulator of CheA protein activity	504	Cell motility
NP_416401.1	cheW	13	11	0.7849	2	3.119627976614669	0.6609	0.1151	-0.730981819145989	NaN	NaN	NaN	positive regulator of CheA protein activity	504	Signal Transduction
NP_416402.1	cheA	46	43	0.695	9	10.843015858713732	0.7017	0.1734	-0.3694206055089992	1.7790845763335934	-0.4718182003481309	0.029644382616165876	sensory transducer kinase between chemo- signal receptors and CheB and CheY	1965	Cell motility
NP_416402.1	cheA	46	43	0.695	9	10.843015858713732	0.7017	0.1734	-0.3694206055089992	1.7790845763335934	-0.4718182003481309	0.029644382616165876	sensory transducer kinase between chemo- signal receptors and CheB and CheY	1965	Signal Transduction
NP_416403.1	motB	26	20	0.9208	9	6.7013959825785685	0.0789	0.8213	0.4191676975014748	-0.701923923002878	-0.5189719288696533	-0.48525068022501816	enables flagellar motor rotation%2C linking torque machinery to cell wall	927	Cell motility
NP_416404.1	motA	19	20	0.497	3	3.2545162559580527	0.4105	0.3278	-0.9551676638031893	-0.06336925635197303	-0.32227971140838574	-0.40127240153031724	proton conductor component of motor%3B no effect on switching	888	Cell motility
NP_416410.1	otsA	28	31	0.2882	7	7.996608599486715	0.5923	0.2316	0.3423904077296345	-0.34274734688501424	-0.40867698268614	-0.12864595564859774	ds1888	1425	Carbohydrate metabolism and transport
NP_416411.1	otsB	17	18	0.4939	4	3.6205287302788305	0.2744	0.4858	0.8919241456968986	-0.1266966545250117	-0.5472064180380731	-0.6662535910272581	trehalose-6-phosphate phophatase%2C biosynthetic	801	Carbohydrate metabolism and transport
YP_026162.2	araH	30	22	0.9734	3	6.047735108455286	0.8978	0.0315	-0.8675151624928253	-0.051054059036021164	-0.3377433763011091	-0.3841404056771202	high-affinity L-arabinose transport protein %28ABC superfamily%2C membrane%29	987	Carbohydrate metabolism and transport
NP_416413.1	araG	41	33	0.932	4	8.380373117374477	0.9641	0.0112	-1.745672458080708	-0.11204657511018457	-0.5710927012522874	0.9253642886511348	ATP-binding component of high-affinity L-arabinose transport system	1515	Carbohydrate metabolism and transport
NP_416414.1	araF	20	22	0.3825	4	4.105641886275247	0.3906	0.3784	0.0	-0.14466151017738535	-0.5585491470736984	0.9295815266854063	L-arabinose-binding periplasmic protein%3B periplasmic-binding component of ABC superfamily	990	Carbohydrate metabolism and transport
NP_416415.1	ftnB	7	11	0.115	1	1.6912547661124449	0.555	0.1006	0.0	NaN	NaN	NaN	ferritin-like protein	504	Inorganic ion transport and metabolism
NP_416420.1	tyrP	24	27	0.3277	1	4.057788833023202	0.9434	0.0095	-1.7561610347298324	NaN	NaN	NaN	tyrosine-specific transport system	1212	Amino Acid metabolism and transport
NP_416421.1	yecA	11	15	0.1828	3	2.760677823982835	0.2601	0.4426	0.9938291913090179	-0.08865964217598951	-0.39164677610292553	-0.40963183054945446	ds1900	666	General Functional Prediction only
NP_416422.1	pgsA	12	12	0.5613	2	3.6510498507268085	0.7793	0.06	-1.4414091440361947	NaN	NaN	NaN	phosphatidylglycerophosphate synthetase %3D CDP-1%2C2-diacyl-sn-glycero-3-phosphate phosphatidyl transferase	549	Lipid metabolism
NP_416423.4	uvrC	36	41	0.2544	9	8.642118114158057	0.3439	0.4861	-0.7394380151982182	2.0872858327627215	1.3482013011327005	-0.5281809178512482	excinuclease ABC%2C subunit C%3B repair of UV damage to DNA	1833	Replication and repair
NP_416424.1	uvrY	16	14	0.7251	4	2.844772226329593	0.1216	0.6936	0.0	-0.19627936561304965	-0.5527762430926267	0.7795407989803065	putative 2-component transcriptional regulator	657	Signal Transduction
NP_416424.1	uvrY	16	14	0.7251	4	2.844772226329593	0.1216	0.6936	0.0	-0.19627936561304965	-0.5527762430926267	0.7795407989803065	putative 2-component transcriptional regulator	657	Transcription
NP_416426.1	sdiA	13	16	0.2583	1	2.972029988951572	0.8632	0.0224	-0.584196965598048	NaN	NaN	NaN	transcriptional regulator of ftsQAZ gene cluster	723	Transcription
NP_416427.1	yecC	22	17	0.9364	4	4.9684931855879775	0.5895	0.1975	0.38190796550244255	-0.17372790382616665	-0.5515258532592224	0.9488166391010505	putative ATP-binding component of a transport system	753	Amino Acid metabolism and transport
NP_416428.1	yecS	19	15	0.9082	3	4.101824316324691	0.6287	0.1671	0.37402025853919346	-0.09475770843280704	-0.3310900770905027	2.5193062181322072	putative transport system permease protein %28former yecC%29	669	Amino Acid metabolism and transport
NP_416430.1	fliY	15	18	0.2921	5	4.041743531393927	0.1691	0.624	0.0	-0.2730244971956586	-0.7850258590448949	0.33726110744958415	putative periplasmic binding transport protein%3B periplasmic-binding component of ABC superfamily	801	Amino Acid metabolism and transport
NP_416430.1	fliY	15	18	0.2921	5	4.041743531393927	0.1691	0.624	0.0	-0.2730244971956586	-0.7850258590448949	0.33726110744958415	putative periplasmic binding transport protein%3B periplasmic-binding component of ABC superfamily	801	Signal Transduction
NP_416432.3	fliA	12	16	0.1793	3	2.027528081416015	0.104	0.6852	1.2856375356403373	-0.13538133514746298	-0.3650473460021295	-0.42924867988206494	flagellar biosynthesis%3B alternative sigma factor 28%3B regulation of flagellar operons	720	Transcription
NP_416433.1	fliC	31	33	0.3942	5	5.808047470617722	0.5418	0.2652	-0.8629884092433144	-0.18125342924404717	-0.8275877032761154	0.1509738595673642	flagellar biosynthesis%3B flagellin%2C filament structural protein	1497	Cell motility
NP_416434.1	fliD	32	31	0.6113	6	6.201111669842476	0.4319	0.3694	0.0	-0.2607567293553547	-0.008050424428399034	2.1887724708222427	flagellar biosynthesis%3B filament capping protein%3B enables filament assembly	1407	Cell motility
NP_416435.1	fliS	5	9	0.0879	1	1.5839709865788105	0.509	0.1281	0.0	NaN	NaN	NaN	flagellar biosynthesis%3B repressor of class 3a and 3b operons %28RflA activity%29	411	Cell motility
NP_416435.1	fliS	5	9	0.0879	1	1.5839709865788105	0.509	0.1281	0.0	NaN	NaN	NaN	flagellar biosynthesis%3B repressor of class 3a and 3b operons %28RflA activity%29	411	Intracellular trafficing and secretion
NP_416435.1	fliS	5	9	0.0879	1	1.5839709865788105	0.509	0.1281	0.0	NaN	NaN	NaN	flagellar biosynthesis%3B repressor of class 3a and 3b operons %28RflA activity%29	411	Post-translational modification, protein turnover, chaperone functions
NP_416437.1	amyA	32	33	0.4842	5	9.221444435862978	0.9558	0.0136	-2.1031314729211297	-0.18816885258799174	1.8036665746582807	-1.022152741786154	ds1916	1488	Carbohydrate metabolism and transport
NP_416439.1	yedE	36	27	0.9786	7	5.569965277585102	0.174	0.6775	-0.3155672776595768	-0.3982603506896069	0.32828180209049057	0.5951678458239185	putative transport system permease protein	1206	General Functional Prediction only
NP_416440.1	yedF	4	5	0.3967	1	0.5751329684751358	0.0937	0.5299	0.0	NaN	NaN	NaN	ds1919	234	Post-translational modification, protein turnover, chaperone functions
YP_025310.1	yedK	14	15	0.482	4	4.3399308074666205	0.4503	0.3049	-0.5925272003427923	-0.13031472749061726	-0.5737540221495173	1.0503484476101836	ds1920	669	Function Unknown
NP_416442.1	yedL	6	10	0.0755	2	2.126445444644534	0.3463	0.2835	-0.7299488491610623	NaN	NaN	NaN	ds1921	480	Transcription
NP_416442.1	yedL	6	10	0.0755	2	2.126445444644534	0.3463	0.2835	-0.7299488491610623	NaN	NaN	NaN	ds1921	480	General Functional Prediction only
NP_416447.1	fliE	7	7	0.6072	1	1.1903176630720242	0.3269	0.2097	-0.842887301135687	NaN	NaN	NaN	flagellar biosynthesis%3B basal-body component%2C possibly at %28MS-ring%29-rod junction	315	Cell motility
NP_416447.1	fliE	7	7	0.6072	1	1.1903176630720242	0.3269	0.2097	-0.842887301135687	NaN	NaN	NaN	flagellar biosynthesis%3B basal-body component%2C possibly at %28MS-ring%29-rod junction	315	Intracellular trafficing and secretion
NP_416448.1	fliF	33	37	0.2986	11	8.876336449893376	0.1199	0.7746	1.3796942409819801	0.6838411453060169	0.28798421559248943	3.2501820750464536	flagellar biosynthesis%3B basal-body MS%28membrane and supramembrane%29-ring and collar protein	1659	Cell motility
NP_416448.1	fliF	33	37	0.2986	11	8.876336449893376	0.1199	0.7746	1.3796942409819801	0.6838411453060169	0.28798421559248943	3.2501820750464536	flagellar biosynthesis%3B basal-body MS%28membrane and supramembrane%29-ring and collar protein	1659	Intracellular trafficing and secretion
NP_416449.1	fliG	24	22	0.7257	5	4.947916478119225	0.3647	0.4181	0.49367156246064453	-0.20833973084643195	0.42802232432843695	-0.9690776697512169	flagellar biosynthesis%2C component of motor switching and energizing%2C enabling rotation and determining its direction	996	Cell motility
NP_416450.2	fliH	12	15	0.2357	6	3.5036828893902534	0.0248	0.9118	1.898798498511296	-0.36336536863914454	0.002445235337894456	0.5200929032342582	flagellar biosynthesis%3B export of flagellar proteins%3F	687	Cell motility
NP_416450.2	fliH	12	15	0.2357	6	3.5036828893902534	0.0248	0.9118	1.898798498511296	-0.36336536863914454	0.002445235337894456	0.5200929032342582	flagellar biosynthesis%3B export of flagellar proteins%3F	687	Intracellular trafficing and secretion
NP_416451.1	fliI	32	30	0.6678	7	6.591163171864536	0.3173	0.4921	-0.401036921421676	2.4150129633242825	-0.5022248362310832	1.3966627948784285	ds1928	1374	Cell motility
NP_416451.1	fliI	32	30	0.6678	7	6.591163171864536	0.3173	0.4921	-0.401036921421676	2.4150129633242825	-0.5022248362310832	1.3966627948784285	ds1928	1374	Intracellular trafficing and secretion
NP_416452.1	fliJ	6	10	0.1178	3	1.99365762510349	0.0802	0.688	0.0	NaN	2.981661904899961	-0.5093327981235646	flagellar fliJ protein	444	Cell motility
NP_416452.1	fliJ	6	10	0.1178	3	1.99365762510349	0.0802	0.688	0.0	NaN	2.981661904899961	-0.5093327981235646	flagellar fliJ protein	444	Intracellular trafficing and secretion
NP_416452.1	fliJ	6	10	0.1178	3	1.99365762510349	0.0802	0.688	0.0	NaN	2.981661904899961	-0.5093327981235646	flagellar fliJ protein	444	Post-translational modification, protein turnover, chaperone functions
NP_416453.1	fliK	13	25	0.0042	3	3.4048880591511064	0.4685	0.2753	0.4809397680017054	-0.055761356867024034	2.7849222195291774	-0.3426828642113482	ds1930	1128	Cell motility
NP_416454.1	fliL	10	10	0.5508	3	2.0159998555582344	0.1012	0.6837	0.0	-0.1262886636926139	-0.33424177673361244	-0.2992541392829583	flagellar biosynthesis	465	Cell motility
NP_416455.1	fliM	21	22	0.4469	4	4.697270243881526	0.5308	0.2488	0.0	-0.11565134273586467	-0.6090067588599726	-0.7194929450876364	flagellar biosynthesis%2C component of motor switch and energizing%2C enabling rotation and determining its direction	1005	Cell motility
NP_416456.1	fliN	8	9	0.4271	3	1.9494377149379751	0.0889	0.697	1.3465279406310293	NaN	-0.28143633477774577	-0.38208095785362217	flagellar biosynthesis%2C component of motor switch and energizing%2C enabling rotation and determining its direction	414	Cell motility
NP_416456.1	fliN	8	9	0.4271	3	1.9494377149379751	0.0889	0.697	1.3465279406310293	NaN	-0.28143633477774577	-0.38208095785362217	flagellar biosynthesis%2C component of motor switch and energizing%2C enabling rotation and determining its direction	414	Intracellular trafficing and secretion
NP_416457.4	fliO	8	8	0.5833	2	1.2974952529783015	0.1227	0.614	0.0	NaN	NaN	NaN	flagellar biosynthesis	366	Cell motility
NP_416458.1	fliP	16	16	0.5308	1	2.84820043749371	0.8271	0.0318	-1.5424514594208667	NaN	NaN	NaN	flagellar biosynthesis	738	Cell motility
NP_416458.1	fliP	16	16	0.5308	1	2.84820043749371	0.8271	0.0318	-1.5424514594208667	NaN	NaN	NaN	flagellar biosynthesis	738	Intracellular trafficing and secretion
NP_416459.1	fliQ	5	6	0.4358	0	0.8562020481464351	0.6132	0.0	0.0	NaN	NaN	NaN	flagellar biosynthesis	270	Cell motility
NP_416459.1	fliQ	5	6	0.4358	0	0.8562020481464351	0.6132	0.0	0.0	NaN	NaN	NaN	flagellar biosynthesis	270	Intracellular trafficing and secretion
NP_416460.1	fliR	22	17	0.9083	5	4.556923387965201	0.2943	0.4928	-0.4385872164861335	-0.24914820212846733	-0.8070160670220691	0.1548328763603629	flagellar biosynthesis	786	Cell motility
NP_416460.1	fliR	22	17	0.9083	5	4.556923387965201	0.2943	0.4928	-0.4385872164861335	-0.24914820212846733	-0.8070160670220691	0.1548328763603629	flagellar biosynthesis	786	Intracellular trafficing and secretion
NP_416461.1	rcsA	17	14	0.8639	2	3.570520005647534	0.749	0.0759	-1.2451316157428987	NaN	NaN	NaN	positive regulator for ctr capsule biosynthesis%2C positive transcription factor	624	Transcription
NP_416464.1	yedP	17	18	0.4611	4	4.377202776467949	0.4529	0.294	0.0	-0.13728370659991118	-0.6462915713320745	-0.6732511097679684	ds1941	816	General Functional Prediction only
NP_416466.1	yodC	3	4	0.3987	0	0.5381874635103007	0.4841	0.0	0.0	NaN	NaN	NaN	ds1943	183	Function Unknown
NP_416467.1	yedI	27	20	0.953	4	5.838553698306593	0.7459	0.1129	0.29048437305684394	-0.13766125657218536	-0.593007789325948	1.0176070434001525	ds1944	918	Function Unknown
NP_416468.1	yedA	28	20	0.9702	1	3.928488668565609	0.9314	0.0106	-1.9469568355056965	NaN	NaN	NaN	putative transmembrane subunit	921	Carbohydrate metabolism and transport
NP_416468.1	yedA	28	20	0.9702	1	3.928488668565609	0.9314	0.0106	-1.9469568355056965	NaN	NaN	NaN	putative transmembrane subunit	921	Amino Acid metabolism and transport
NP_416468.1	yedA	28	20	0.9702	1	3.928488668565609	0.9314	0.0106	-1.9469568355056965	NaN	NaN	NaN	putative transmembrane subunit	921	General Functional Prediction only
NP_416469.1	vsr	10	10	0.535	3	2.2330695496160895	0.1441	0.6068	1.1558763949977933	-0.09635609672387012	-0.29606942168704853	-0.3560166952882336	DNA mismatch endonuclease%2C patch repair protein	471	Replication and repair
NP_416470.1	dcm	22	31	0.0373	6	6.11672096222976	0.4106	0.3721	0.47655043829953175	-0.2890727745574958	0.021158589009570072	-0.4380794459445808	ds1947	1419	Replication and repair
NP_416471.1	yedJ	14	15	0.4172	4	4.147169957734526	0.39	0.3396	-0.8390729249648943	-0.239374714106193	-0.6202311688715748	-0.7118506250457513	ds1948	696	General Functional Prediction only
NP_416477.1	yedV	34	30	0.8102	3	4.805598862289001	0.733	0.1157	-0.4727909186886103	-0.05006011423872374	-0.32341265786310686	-0.4089658042734386	putative 2-component sensor protein	1359	Signal Transduction
NP_416478.2	yedW	17	15	0.7812	3	3.6471229606683826	0.519	0.2339	0.44230423238406447	-0.08808503902805727	-0.35761929936094633	2.4939115030084245	putative 2-component transcriptional regulator	672	Signal Transduction
NP_416478.2	yedW	17	15	0.7812	3	3.6471229606683826	0.519	0.2339	0.44230423238406447	-0.08808503902805727	-0.35761929936094633	2.4939115030084245	putative 2-component transcriptional regulator	672	Transcription
NP_416480.1	yedY	21	22	0.4469	6	6.4763515184163225	0.4808	0.3082	-0.8360102161256562	-0.3305669224500378	-0.04867627759206946	-0.4576476220265804	putative reductase	1005	General Functional Prediction only
NP_416481.1	yedZ	12	14	0.3395	2	2.5882379194110547	0.5063	0.2084	0.4773534065003383	NaN	NaN	NaN	ds1956	636	Function Unknown
NP_416483.4	yodB	12	12	0.6128	1	2.6549309016093363	0.8067	0.0356	0.0	NaN	NaN	NaN	cytochrome b561 homolog 1	531	Energy production and conversion
NP_416488.1	shiA	26	29	0.3081	2	4.910928145443966	0.9138	0.0192	-1.8831817412224154	NaN	NaN	NaN	ds1962	1317	Carbohydrate metabolism and transport
NP_416488.1	shiA	26	29	0.3081	2	4.910928145443966	0.9138	0.0192	-1.8831817412224154	NaN	NaN	NaN	ds1962	1317	Amino Acid metabolism and transport
NP_416488.1	shiA	26	29	0.3081	2	4.910928145443966	0.9138	0.0192	-1.8831817412224154	NaN	NaN	NaN	ds1962	1317	Inorganic ion transport and metabolism
NP_416488.1	shiA	26	29	0.3081	2	4.910928145443966	0.9138	0.0192	-1.8831817412224154	NaN	NaN	NaN	ds1962	1317	General Functional Prediction only
NP_416489.1	amn	37	32	0.8439	6	9.024438281424427	0.8695	0.0599	-0.7921529865734582	-0.23501505647584967	0.02437339224953412	2.439910400809248	ds1963	1455	Nucleotide metabolism and transport
NP_416490.1	yeeN	22	16	0.9593	1	5.399868203063302	0.9908	8.0E-4	-2.475961613661794	NaN	NaN	NaN	ds1964	717	Function Unknown
NP_416491.2	yeeO	39	33	0.8904	5	6.97917783232545	0.7431	0.1288	0.6250626072184524	-0.19917865543550747	-0.7952177016567803	-1.015134226801324	ds1965	1488	Defense mechanisms
NP_416492.1	cbl	24	21	0.8035	2	4.613604772814406	0.8933	0.0279	-1.062259905411146	NaN	NaN	NaN	transcriptional regulator cys regulon%3B accessory regulatory circuit affecting cysM	951	Transcription
NP_416493.1	nac	21	20	0.622	3	3.049505486017611	0.3605	0.3946	-0.5459726145825227	-0.07016862415279626	-0.3379270742643614	-0.39198635115576297	nitrogen assimilation control protein	918	Transcription
NP_416495.1	cobT	31	24	0.95	4	6.236387784539938	0.7995	0.0836	0.25947094771156676	-0.12991737177887192	1.1945784012664096	-0.7097127313265242	ds1969	1080	Coenzyme metabolism
NP_416496.1	cobS	13	16	0.2214	2	2.239407389615798	0.3829	0.3022	0.5633632877082693	NaN	NaN	NaN	ds1970	744	Coenzyme metabolism
NP_416497.1	cobU	13	12	0.6849	0	2.731325364364908	0.9673	0.0	-2.200721048621656	NaN	NaN	NaN	cobinamide kinase%2Fcobinamide phosphate guanylyltransferase	546	Coenzyme metabolism
YP_026164.1	flu	50	69	0.0063	0	8.405870414611183	1.0	0.0	-0.8027746445356665	NaN	NaN	NaN	antigen 43%2C phase-variable bipartite outer membrane fluffing protein	3120	Cell wall/membrane/envelop biogenesis
YP_026164.1	flu	50	69	0.0063	0	8.405870414611183	1.0	0.0	-0.8027746445356665	NaN	NaN	NaN	antigen 43%2C phase-variable bipartite outer membrane fluffing protein	3120	Intracellular trafficing and secretion
NP_416506.1	yeeS	11	10	0.726	0	3.464578136126502	0.9903	0.0	-2.4034482092104437	NaN	NaN	NaN	putative DNA repair protein%2C RADC family	447	Replication and repair
NP_416511.4	yeeX	5	7	0.2451	2	1.0361637165965936	0.0423	0.7425	1.511134806767732	NaN	NaN	NaN	putative alpha helix protein	330	Function Unknown
NP_416512.1	yeeA	30	23	0.9385	1	4.701870480437501	0.9694	0.0049	-1.46273247905356	NaN	NaN	NaN	ds1990	1059	Function Unknown
NP_416513.1	sbmC	3	10	0.0042	0	0.41892702190695297	0.3664	0.0	0.0	NaN	NaN	NaN	SbmC protein	474	Replication and repair
NP_416514.4	dacD	24	26	0.4008	3	6.048677198259728	0.9129	0.0276	-0.3540916301169841	-0.054851856655318984	-0.3241665870041802	2.538773676324547	penicillin binding protein 6b	1167	Cell wall/membrane/envelop biogenesis
NP_416515.1	sbcB	23	31	0.0546	4	5.739814013601549	0.7475	0.1045	-1.3551940895709969	-0.1064224043861934	1.3097394350030989	-0.6882407617163749	exonuclease I%2C 3%27 --%3E 5%27 specific%3B deoxyribophosphodiesterase	1428	Replication and repair
NP_416516.1	yeeD	7	5	0.882	0	1.2240619865403044	0.7376	0.0	0.0	NaN	NaN	NaN	ds1994	228	Post-translational modification, protein turnover, chaperone functions
NP_416517.1	yeeE	24	23	0.6063	4	4.428663472346066	0.4542	0.3197	-0.5310101162931374	-0.12750896668614095	-0.5888846544897383	-0.6965272860635832	putative transport system permease protein	1059	General Functional Prediction only
NP_416519.4	yeeY	19	20	0.4113	5	4.443976896413484	0.2571	0.5349	0.0	-0.1965465777007591	0.45002143302478415	0.1441848980470342	putative transcriptional regulator LYSR-type	930	Transcription
NP_416520.1	yeeZ	14	18	0.1722	2	2.192957122616401	0.3737	0.297	-0.6871088764199957	NaN	NaN	NaN	putative enzyme of sugar metabolism	825	Cell wall/membrane/envelop biogenesis
NP_416520.1	yeeZ	14	18	0.1722	2	2.192957122616401	0.3737	0.297	-0.6871088764199957	NaN	NaN	NaN	putative enzyme of sugar metabolism	825	Carbohydrate metabolism and transport
NP_416521.2	yefM	6	5	0.6824	2	1.3501577022814777	0.0965	0.6034	-0.5314449097131282	NaN	NaN	NaN	ds2001	252	Cell cycle control and mitosis
NP_416523.1	hisG	25	20	0.9099	5	5.406448642310948	0.4644	0.3129	-0.5179628213527777	-0.23680251255286514	0.50872182293235	0.11381880363801218	ds2003	900	Amino Acid metabolism and transport
NP_416524.1	hisD	21	29	0.0636	6	3.4889613148505467	0.039	0.8857	0.45554981284020657	-0.2479280716383839	0.15607091749515506	-0.36337973207266816	L-histidinal:NAD%2B oxidoreductase%3B L-histidinol:NAD%2B oxidoreductase	1305	Amino Acid metabolism and transport
NP_416525.1	hisC	23	24	0.4944	5	4.998074929687859	0.3796	0.4072	-0.4837058600446737	-0.23997151854029936	0.4585766585405213	0.15656760708217313	ds2005	1071	Amino Acid metabolism and transport
NP_416527.1	hisH	13	13	0.5653	3	3.171185891672061	0.3974	0.3136	0.5574321489673173	-0.12831646371664004	-0.3360874260216917	2.2980162955194983	glutamine amidotransferase subunit of heterodimer with HisF %3D imidazole glycerol phosphate synthase holoenzyme	591	Amino Acid metabolism and transport
NP_416528.2	hisA	15	16	0.4266	2	4.009040186378929	0.839	0.0402	-1.6468032498925893	NaN	NaN	NaN	ds2008	738	Amino Acid metabolism and transport
NP_416529.1	hisF	17	17	0.5491	3	3.5266809630587774	0.4881	0.2487	0.46681805914080465	-0.03163701788887554	2.89482727517501	-0.4167631813102119	imidazole glycerol phosphate synthase subunit in heterodimer with HisH %3D imidazole glycerol phsphate synthase holoenzyme	777	Amino Acid metabolism and transport
NP_416531.4	wzzB	27	22	0.9094	3	7.284072984783245	0.9659	0.0087	-1.8343653981482673	-0.07637573480253235	3.0492181469891215	-0.4162672918803142	ds2011	981	Cell wall/membrane/envelop biogenesis
NP_416532.1	ugd	35	26	0.979	6	6.756319541664897	0.545	0.2804	0.5724500647353559	-0.26748449872532043	1.1058835542671	1.3485756565684255	ds2012	1167	Cell wall/membrane/envelop biogenesis
NP_416533.1	gnd	27	31	0.2479	9	5.184047721064712	0.0157	0.9524	0.7638270729003542	-0.5122117508770812	-1.1013688279928362	-0.20792842056359465	ds2013	1407	Carbohydrate metabolism and transport
NP_416536.1	wbbK	17	25	0.0478	1	2.958202191261704	0.8529	0.0241	-0.5776488280876798	NaN	NaN	NaN	putative glucose transferase	1119	Cell wall/membrane/envelop biogenesis
NP_416537.1	wbbJ	17	13	0.9067	3	3.164342783705356	0.3809	0.3329	0.7775651551116642	-0.09421910480069484	-0.35226170577071436	-0.41824941077759514	putative O-acetyl transferase	591	General Functional Prediction only
NP_416540.1	glf	24	24	0.5187	3	5.246268674664986	0.8336	0.0542	-1.5902551716185678	-0.07229563351164334	-0.32303528381371405	-0.40679800317184067	UDP-galactopyranose mutase	1104	Cell wall/membrane/envelop biogenesis
NP_416542.1	rfbC	12	12	0.5341	0	2.683160139064146	0.9649	0.0	-1.3215422630784401	NaN	NaN	NaN	dTDP-6-deoxy-D-glucose-3%2C5 epimerase	558	Cell wall/membrane/envelop biogenesis
NP_416543.1	rfbA	16	19	0.2351	3	3.3565234989562165	0.4377	0.2934	-0.8999524115154799	-0.05926163848803972	-0.3390280290179335	-0.39790708399343655	dTDP-glucose pyrophosphorylase	882	Cell wall/membrane/envelop biogenesis
NP_416544.1	rfbD	12	20	0.027	1	2.3746917684995013	0.7378	0.0543	0.0	NaN	NaN	NaN	dTDP-6-deoxy-L-mannose-dehydrogenase	900	Cell wall/membrane/envelop biogenesis
NP_416545.1	rfbB	25	24	0.6398	6	7.207717718328002	0.6347	0.1929	-0.4992391638872709	-0.3263358761865385	-1.0879065573877944	-0.3996047782459921	dTDP-glucose 4%2C6 dehydratase	1086	Cell wall/membrane/envelop biogenesis
NP_416548.1	wcaL	22	27	0.1773	3	3.5787186244434936	0.5001	0.2636	-0.9204700854212043	-0.07016862415279575	-0.35082536490063204	-0.39113715491325673	putative colanic acid biosynthesis glycosyl transferase	1221	Cell wall/membrane/envelop biogenesis
NP_416549.1	wcaK	28	28	0.5225	8	6.837066156333871	0.2036	0.6398	0.5009528116560218	-0.44676781310182734	2.939857892511778	0.63268746329765	putative galactokinase	1281	Function Unknown
NP_416550.1	wzxC	38	33	0.8616	6	6.394685952068271	0.4708	0.3509	-0.9541470700031438	-0.25030198554131783	-0.005749285483163107	1.4033097411860345	probable export protein	1479	General Functional Prediction only
NP_416551.1	wcaJ	26	31	0.2043	4	5.470662838790013	0.6831	0.1439	0.32304051921742494	-0.12422987785059292	-0.602138582993507	-0.6970851848840972	putative UDP-glucose lipid carrier transferase	1395	Cell wall/membrane/envelop biogenesis
NP_416552.1	cpsG	23	30	0.0852	9	5.762116480952242	0.021	0.9315	0.3462004066283528	-0.6421258164215469	0.22122889359719458	0.03661811946665807	ds2032	1371	Carbohydrate metabolism and transport
NP_416554.1	wcaI	22	27	0.174	3	3.7621271299746604	0.5532	0.2153	-1.0984630122402843	-0.052986613662671336	-0.39621959663907214	-0.4370632101226321	putative colanic biosynthesis glycosyl transferase	1224	Cell wall/membrane/envelop biogenesis
NP_416555.2	wcaH	2	10	6.0E-4	0	0.27959427617135985	0.2688	0.0	0.0	NaN	NaN	NaN	ds2035	480	Replication and repair
NP_416555.2	wcaH	2	10	6.0E-4	0	0.27959427617135985	0.2688	0.0	0.0	NaN	NaN	NaN	ds2035	480	General Functional Prediction only
NP_416556.1	wcaG	18	21	0.253	3	3.034785014025746	0.3464	0.3695	0.8094439623650056	19.218049675589015	2.9865938554051814	2.395406149266903	ds2036	966	Cell wall/membrane/envelop biogenesis
NP_416556.1	wcaG	18	21	0.253	3	3.034785014025746	0.3464	0.3695	0.8094439623650056	19.218049675589015	2.9865938554051814	2.395406149266903	ds2036	966	Carbohydrate metabolism and transport
NP_416557.1	gmd	23	25	0.3997	6	5.668975520534331	0.3179	0.4743	0.5144004393503282	-0.24971456453727098	0.012660750978655027	0.5156465140111872	ds2037	1122	Cell wall/membrane/envelop biogenesis
NP_416558.1	wcaF	17	12	0.9498	0	2.9938057237903744	0.9735	0.0	-2.0306912834147384	NaN	NaN	NaN	putative transferase	549	General Functional Prediction only
NP_416559.1	wcaE	13	16	0.2165	1	2.26995474062209	0.7241	0.0627	0.0	NaN	NaN	NaN	putative colanic acid biosynthesis glycosyl transferase	747	Cell wall/membrane/envelop biogenesis
NP_416561.1	wcaC	20	27	0.0833	4	4.734764001867727	0.5312	0.2401	-0.5831033538050661	-0.13576378634547728	-0.5311120844210847	-0.6483751577006581	putative glycosyl transferase	1218	Cell wall/membrane/envelop biogenesis
NP_416562.1	wcaB	11	11	0.6084	2	1.6318719931318535	0.2072	0.4975	0.0	NaN	NaN	NaN	putative transferase	489	Amino Acid metabolism and transport
NP_416563.1	wcaA	14	18	0.1513	6	3.4290834284318756	0.0217	0.9192	1.979721682455691	-0.2173139513242503	-1.1779611085249937	0.7591899875808449	putative regulator	840	Cell wall/membrane/envelop biogenesis
NP_416565.1	wzb	9	10	0.476	2	2.6517327449323553	0.5426	0.1638	-0.7972349239888202	NaN	NaN	NaN	low molecular weight protein-tyrosine-phosphatase	444	Signal Transduction
NP_416566.1	wza	25	25	0.5357	6	5.676529004030664	0.3241	0.4685	-0.4365137441128872	-0.26565237744101144	-1.0776180875654011	0.5225648019548765	putative polysaccharide export protein	1140	Cell wall/membrane/envelop biogenesis
NP_416568.1	asmA	35	41	0.1846	8	9.76041266024208	0.7048	0.1625	0.0	-0.4107359413025803	-0.07271363151920003	-0.006153480572405754	suppressor of ompF assembly mutants	1854	Cell wall/membrane/envelop biogenesis
NP_416569.1	dcd	12	13	0.4711	5	3.405825518812548	0.0582	0.7964	1.4327092828433465	-0.2893447228591298	-0.8115054818635777	0.1223545204512031	ds2049	582	Nucleotide metabolism and transport
NP_416570.2	udk	19	14	0.9333	4	4.513781218222908	0.4905	0.2694	-0.6093519019651406	-0.17885341733285803	-0.6039446814530495	0.84068359300109	ds2050	642	Nucleotide metabolism and transport
NP_416572.1	alkA	12	19	0.0488	1	2.7641384045203603	0.8294	0.0313	-0.6531437037982837	NaN	NaN	NaN	3-methyl-adenine DNA glycosylase II%2C inducible	849	Replication and repair
NP_416573.4	yegD	26	30	0.2578	7	5.259386313749165	0.1153	0.7567	-0.6630961236194032	2.194619633713971	1.2531346157791943	-0.12354228417742992	putative heat shock protein	1353	Post-translational modification, protein turnover, chaperone functions
NP_416574.1	yegI	29	43	0.0103	6	7.476178316172076	0.67	0.1776	-0.9080235638759376	-0.25209452873972654	-1.0689718173340153	1.3563435215642907	putative chaperonin	1947	General Functional Prediction only
NP_416575.1	yegJ	11	10	0.683	2	2.8827389054292687	0.6125	0.1272	-1.1926742933651124	NaN	NaN	NaN	ds2055	462	Function Unknown
NP_416577.1	yegL	14	14	0.5061	1	2.828778712192614	0.8415	0.029	-1.6702215722583298	NaN	NaN	NaN	ds2057	660	General Functional Prediction only
NP_416582.1	baeS	28	31	0.3167	9	7.362755270631083	0.15	0.717	0.46213325085423057	-0.5404285138199952	2.433963987096623	-1.0910888269298085	sensor protein %28for BaeR%29	1404	Signal Transduction
NP_416583.1	baeR	21	16	0.9276	8	5.797855732917793	0.0708	0.8313	0.0	-0.5278868935015792	1.3129318868326643	-0.5560927800139108	transcriptional response regulatory protein %28sensor BaeS%29	723	Signal Transduction
NP_416583.1	baeR	21	16	0.9276	8	5.797855732917793	0.0708	0.8313	0.0	-0.5278868935015792	1.3129318868326643	-0.5560927800139108	transcriptional response regulatory protein %28sensor BaeS%29	723	Transcription
NP_416584.4	yegP	6	7	0.3784	0	0.6319821552561908	0.4937	0.0	0.0	NaN	NaN	NaN	ds2066	333	Function Unknown
NP_416585.1	yegQ	23	30	0.0905	9	6.539676666061471	0.0719	0.8423	1.476232449837877	-0.5145542304373774	-0.3756712631784223	0.42146352556328065	ds2067	1362	Post-translational modification, protein turnover, chaperone functions
NP_416590.1	yegS	21	20	0.6595	1	3.2755464536608696	0.8796	0.0209	-1.2581969514241897	NaN	NaN	NaN	ds2071	900	Lipid metabolism
NP_416590.1	yegS	21	20	0.6595	1	3.2755464536608696	0.8796	0.0209	-1.2581969514241897	NaN	NaN	NaN	ds2071	900	General Functional Prediction only
NP_416594.1	gatD	26	23	0.7902	3	4.625029934217945	0.7186	0.1252	-1.0532794201403335	-0.06415970321641584	-0.31504534135589973	-0.4169284242552891	galactitol-1-phosphate dehydrogenase	1041	Amino Acid metabolism and transport
NP_416594.1	gatD	26	23	0.7902	3	4.625029934217945	0.7186	0.1252	-1.0532794201403335	-0.06415970321641584	-0.31504534135589973	-0.4169284242552891	galactitol-1-phosphate dehydrogenase	1041	General Functional Prediction only
NP_416596.1	gatB	11	6	0.9826	1	1.876742240689809	0.5988	0.0993	-0.8679480604311053	NaN	NaN	NaN	galactitol-specific enzyme IIB of phosphotransferase system	285	Carbohydrate metabolism and transport
NP_416597.1	gatA	13	10	0.8844	1	2.3881743922634713	0.7387	0.0552	-1.3699712716994847	NaN	NaN	NaN	galactitol-specific enzyme IIA of phosphotransferase system	453	Carbohydrate metabolism and transport
NP_416597.1	gatA	13	10	0.8844	1	2.3881743922634713	0.7387	0.0552	-1.3699712716994847	NaN	NaN	NaN	galactitol-specific enzyme IIA of phosphotransferase system	453	Signal Transduction
NP_416598.1	gatZ	32	28	0.8249	6	8.105815044876087	0.7605	0.1166	-0.8990789361149943	3.4367171413772835	-0.00661309884441082	0.5403580756594653	putative tagatose 6-phosphate kinase 1	1263	Carbohydrate metabolism and transport
NP_416599.2	gatY	13	19	0.0808	1	2.7410143857692444	0.8376	0.0263	0.0	NaN	NaN	NaN	tagatose-bisphosphate aldolase 1	855	Carbohydrate metabolism and transport
NP_416600.4	fbaB	27	23	0.8291	4	8.122515025676737	0.9609	0.0113	-2.1069744734644495	-0.14543924051071958	-0.5846159147351576	0.9151343327236103	ds2081	1053	Carbohydrate metabolism and transport
NP_416601.1	yegT	29	28	0.6099	5	5.67221008022281	0.5272	0.2814	-0.49932629657252486	-0.22273256234526123	-0.7746285750097008	-1.002092382091971	putative nucleoside permease protein	1278	Carbohydrate metabolism and transport
NP_416601.1	yegT	29	28	0.6099	5	5.67221008022281	0.5272	0.2814	-0.49932629657252486	-0.22273256234526123	-0.7746285750097008	-1.002092382091971	putative nucleoside permease protein	1278	Amino Acid metabolism and transport
NP_416601.1	yegT	29	28	0.6099	5	5.67221008022281	0.5272	0.2814	-0.49932629657252486	-0.22273256234526123	-0.7746285750097008	-1.002092382091971	putative nucleoside permease protein	1278	Inorganic ion transport and metabolism
NP_416601.1	yegT	29	28	0.6099	5	5.67221008022281	0.5272	0.2814	-0.49932629657252486	-0.22273256234526123	-0.7746285750097008	-1.002092382091971	putative nucleoside permease protein	1278	General Functional Prediction only
NP_416602.1	yegU	26	22	0.8394	5	6.176302667975558	0.6227	0.1952	0.0	3.9239513274489437	0.48007496722623927	2.3841850138331004	ds2083	1005	Post-translational modification, protein turnover, chaperone functions
NP_416603.1	yegV	13	21	0.0256	4	2.129522706063282	0.0377	0.8601	1.7787686756706191	-0.15136368662964206	-0.541594776930901	-0.7654861235317151	putative kinase	966	Carbohydrate metabolism and transport
NP_416604.1	yegW	22	16	0.9403	3	3.672680394539373	0.524	0.2348	-0.9710426497896926	-0.08455800017320975	-0.33645583216146246	-0.44111330304528923	putative transcriptional regulator	747	Transcription
NP_416605.2	yegX	16	18	0.3517	1	2.865498145850712	0.8531	0.0237	-0.6301093569999633	NaN	NaN	NaN	ds2086	819	Cell wall/membrane/envelop biogenesis
NP_416606.1	thiD	16	18	0.3889	4	3.0607882929395505	0.1451	0.6408	0.0	-0.14857541012517403	1.525406195587613	-0.6933707670991038	phosphomethylpyrimidine kinase	801	Coenzyme metabolism
NP_416607.1	thiM	16	17	0.4158	2	3.2276071666948805	0.6942	0.1004	0.3783403351811103	NaN	NaN	NaN	ds2088	789	Coenzyme metabolism
NP_416612.1	yehB	41	55	0.0221	5	8.1450006360386	0.8868	0.0448	-0.8051359473667786	-0.11697596150577243	-0.8207660710929235	0.17737060453495226	putative outer membrane protein	2481	Cell motility
NP_416612.1	yehB	41	55	0.0221	5	8.1450006360386	0.8868	0.0448	-0.8051359473667786	-0.11697596150577243	-0.8207660710929235	0.17737060453495226	putative outer membrane protein	2481	Intracellular trafficing and secretion
NP_416613.1	yehC	23	16	0.9758	0	3.497569940123083	0.9869	0.0	-2.4255025129329737	NaN	NaN	NaN	putative chaperone	720	Cell motility
NP_416613.1	yehC	23	16	0.9758	0	3.497569940123083	0.9869	0.0	-2.4255025129329737	NaN	NaN	NaN	putative chaperone	720	Intracellular trafficing and secretion
NP_416614.1	yehD	9	12	0.2207	0	1.0640254253812451	0.696	0.0	0.0	NaN	NaN	NaN	putative fimbrial-like protein	543	Cell motility
NP_416614.1	yehD	9	12	0.2207	0	1.0640254253812451	0.696	0.0	0.0	NaN	NaN	NaN	putative fimbrial-like protein	543	Intracellular trafficing and secretion
NP_416616.4	mrp	18	24	0.0855	3	3.4181991312087594	0.4643	0.2822	0.0	-0.03744092081629965	-0.2978636508387658	-0.40194394922718485	putative ATPase	1110	Cell cycle control and mitosis
NP_416623.2	yehL	17	24	0.0658	4	5.079822086964396	0.6256	0.1728	-1.0384363050075975	-0.13110606672605565	-0.6124739267075937	-0.7228779580009539	ds2102	1089	General Functional Prediction only
NP_416627.2	yehR	8	10	0.2895	0	0.7490635450481574	0.5486	0.0	0.0	NaN	NaN	NaN	ds2106	462	Function Unknown
NP_416628.1	yehS	11	10	0.659	3	2.7427784140229714	0.2514	0.4487	0.7023811315777551	-0.10497150703139962	-0.32152303273013155	-0.37569613578396427	ds2107	471	Function Unknown
NP_416629.4	yehT	13	16	0.2636	1	2.583494046360025	0.7977	0.0343	-0.6955006507844855	NaN	NaN	NaN	ds2108	720	Transcription
NP_416629.4	yehT	13	16	0.2636	1	2.583494046360025	0.7977	0.0343	-0.6955006507844855	NaN	NaN	NaN	ds2108	720	Signal Transduction
NP_416630.1	yehU	37	37	0.5261	9	6.333350857995924	0.0783	0.8443	1.4434078341039267	1.6610526869092892	-0.47728832096488844	-0.0045707105219121545	putative 2-component sensor protein	1686	Signal Transduction
NP_416632.1	yehW	19	16	0.8206	8	3.984609097890373	0.0057	0.9775	1.5559145176648892	-0.6072297580882947	-0.1276260354618055	1.443715742775192	putative transport system permease protein	732	Amino Acid metabolism and transport
NP_416633.1	yehX	22	20	0.6906	6	5.537278893584627	0.2937	0.4907	0.9602138271951002	-0.29954872793638854	-1.027787200571323	-0.34775748176853427	putative ATP-binding component of a transport system	927	Amino Acid metabolism and transport
NP_416634.1	yehY	30	25	0.8539	4	5.457685654065003	0.6742	0.1707	0.31432537707008357	-0.1191526881071683	1.493383193012991	-0.7093941432416745	putative transport system permease protein	1158	Amino Acid metabolism and transport
NP_416636.1	bglX	41	51	0.0757	11	12.241278494571805	0.5995	0.2539	-0.7471786076269678	-0.5906798227500624	-0.7428892629541751	0.5654484138941789	ds2116	2298	Carbohydrate metabolism and transport
NP_416637.1	dld	29	38	0.0635	12	7.102052538221646	0.0042	0.9848	0.5738977910117328	0.5571531365185789	-0.6487607468235355	0.6870436931447285	D-lactate dehydrogenase%2C FAD protein%2C NADH independent	1716	Energy production and conversion
NP_416638.4	pbpG	14	21	0.0653	4	3.697920845400059	0.2958	0.4678	-0.49163271276648046	-0.2075448428461056	-0.675502872976903	-0.6702791338209438	penicillin-binding protein 7	933	Cell wall/membrane/envelop biogenesis
NP_416640.2	yohD	18	13	0.9545	3	5.092830672184941	0.8198	0.0613	0.0	-0.09688324508164739	-0.34721992508824334	-0.3928346887598833	ds2120	579	Function Unknown
NP_416641.1	yohF	15	17	0.3717	4	2.3219230675979965	0.0637	0.8132	1.4863086841422788	-0.19891342795014977	1.0176087604616397	-0.687577043472168	putative oxidoreductase	762	Lipid metabolism
NP_416641.1	yohF	15	17	0.3717	4	2.3219230675979965	0.0637	0.8132	1.4863086841422788	-0.19891342795014977	1.0176087604616397	-0.687577043472168	putative oxidoreductase	762	Secondary Structure
NP_416641.1	yohF	15	17	0.3717	4	2.3219230675979965	0.0637	0.8132	1.4863086841422788	-0.19891342795014977	1.0176087604616397	-0.687577043472168	putative oxidoreductase	762	General Functional Prediction only
NP_416646.1	yohJ	11	9	0.8386	2	2.124757113203306	0.3508	0.3319	0.6049757082837872	NaN	NaN	NaN	ds2125	399	General Functional Prediction only
NP_416647.1	yohK	22	15	0.9707	5	3.1106476703698256	0.0685	0.8253	-0.4742096164607672	-0.28949066980352034	0.5680879715577587	-0.9997570300206678	putative seritonin transporter	696	Cell wall/membrane/envelop biogenesis
NP_416648.1	cdd	17	19	0.3137	4	3.9189378437656175	0.3415	0.4052	0.9033848870454626	-0.20464490563811852	-0.6348070715385394	-0.7295877719953032	ds2127	885	Nucleotide metabolism and transport
NP_416649.1	sanA	14	16	0.3619	3	3.904882668030699	0.5945	0.171	-1.0854443932045037	-0.05006011423872558	-0.31370118879658027	-0.420886351378776	vancomycin sensitivity%3B sanA mutant has a defective envelope more permeable to vancomycin at 42 degrees	720	Function Unknown
NP_416653.1	mglC	27	22	0.8798	5	5.5993113688939555	0.5105	0.2945	-0.9685001266440642	-0.2199615038988534	0.5259412860410986	2.4398232662587716	methyl-galactoside transport and galactose taxis%3B membrane component of ABC superfamily	1011	Carbohydrate metabolism and transport
NP_416654.1	mglA	46	33	0.9889	9	7.724811391163794	0.2151	0.6453	-0.4962057464620548	-0.49889360502031826	1.4366183846030214	-1.0537876048883543	ATP-binding component of methyl-galactoside transport and galactose taxis	1521	Carbohydrate metabolism and transport
NP_416655.1	mglB	21	22	0.4583	4	5.417420815119734	0.6771	0.141	-1.0557862719529258	-0.11741435766916235	1.5444416301569086	-0.6902088393404827	galactose-binding transport protein%3B receptor for galactose taxis%3B periplasmic-binding component of ABC superfamily	999	Carbohydrate metabolism and transport
NP_416656.1	galS	20	23	0.2931	4	4.9935996637799205	0.594	0.206	-1.1420544104974895	-0.12831646371664004	-0.5922432454595106	0.9114438158635644	mgl repressor%2C galactose operon inducer	1041	Transcription
NP_416657.1	yeiB	22	25	0.2625	5	4.714694436355107	0.3203	0.4694	-0.4523271658330773	-0.16846525750560554	0.450160824171854	0.15327220686729404	ds2136	1158	Function Unknown
NP_416658.1	folE	15	15	0.5937	2	2.492552964201425	0.4703	0.2445	-0.9825175822254378	NaN	NaN	NaN	ds2137	669	Coenzyme metabolism
NP_416659.1	yeiG	17	18	0.4148	6	6.113291173451136	0.4063	0.3723	-0.5126937580953228	-0.31707371469595824	0.13781569877371252	1.7237624566631284	putative esterase	837	General Functional Prediction only
NP_416660.1	cirA	37	44	0.1419	11	8.910682643823025	0.1259	0.7646	0.39755436663799937	-0.6475654164474336	-0.2515377229414938	-0.6156677489265311	ferric iron outer membrane transporter%2C TonB-dependent%3B surface receptor and translocator for colicin I	1992	Inorganic ion transport and metabolism
NP_416661.1	lysP	39	32	0.9067	9	8.771502437795286	0.3716	0.4666	0.8193651144071606	1.4278232702412157	0.15708383263214684	-0.054821925794377516	lysine-specific permease	1470	Amino Acid metabolism and transport
NP_416662.1	yeiE	19	19	0.5106	5	4.3618747861354334	0.2332	0.5455	0.939935896846882	-0.193515561757671	0.6358680959424724	-1.0074746209359002	putative transcriptional regulator LYSR-type	882	Transcription
NP_416663.1	yeiH	28	23	0.8829	2	3.808193962088662	0.7599	0.0857	-1.1069971704849708	NaN	NaN	NaN	ds2142	1050	Function Unknown
NP_416664.1	nfo	21	19	0.7437	3	4.463239565720031	0.6974	0.1213	-0.5679975678236028	-0.0490462361437809	-0.3115814421031822	-0.4126232993021347	endonuclease IV	858	Replication and repair
NP_416668.3	yeiL	9	14	0.067	2	3.0608505852911656	0.6512	0.1103	0.0	NaN	NaN	NaN	stationary phase nitrogen starvation regulator	660	Signal Transduction
NP_416673.1	fruK	19	21	0.3949	2	3.847499242845224	0.8031	0.0562	-1.4978318364720318	NaN	NaN	NaN	ds2152	939	Carbohydrate metabolism and transport
NP_416675.1	setB	29	26	0.7659	6	5.108471452206418	0.2192	0.6062	1.0684015123279167	-0.3024322980771225	-1.0623446480972443	-0.39283628701455914	ds2154	1182	Carbohydrate metabolism and transport
NP_416675.1	setB	29	26	0.7659	6	5.108471452206418	0.2192	0.6062	1.0684015123279167	-0.3024322980771225	-1.0623446480972443	-0.39283628701455914	ds2154	1182	Amino Acid metabolism and transport
NP_416675.1	setB	29	26	0.7659	6	5.108471452206418	0.2192	0.6062	1.0684015123279167	-0.3024322980771225	-1.0623446480972443	-0.39283628701455914	ds2154	1182	Inorganic ion transport and metabolism
NP_416675.1	setB	29	26	0.7659	6	5.108471452206418	0.2192	0.6062	1.0684015123279167	-0.3024322980771225	-1.0623446480972443	-0.39283628701455914	ds2154	1182	General Functional Prediction only
NP_416676.4	yeiP	9	13	0.1719	2	1.9967559885196795	0.311	0.3454	-0.9370505713779823	NaN	NaN	NaN	putative elongation factor	573	Translation
NP_416677.1	yeiQ	39	32	0.9095	9	10.007685248852754	0.5746	0.2728	0.0	-0.5021115880695038	-1.1613735665056333	-1.0379673302718655	putative oxidoreductase	1467	Carbohydrate metabolism and transport
NP_416678.1	yeiR	27	22	0.9041	7	8.398856949229629	0.6473	0.1929	0.0	-0.4382040245555765	0.4317349201714897	-0.1474871260576356	ds2158	987	General Functional Prediction only
NP_416682.4	yejA	32	40	0.0974	6	9.077102016342796	0.867	0.0571	-1.2934473839199354	-0.19599842964176273	-1.0255913400735772	-0.40426670161964634	periplasmic-binding component of ABC superfamily	1815	Amino Acid metabolism and transport
NP_416683.1	yejB	32	24	0.9622	6	6.6439325274473715	0.5097	0.2988	-0.8011530029245767	3.273624054245724	1.1267709435895474	1.2340643111550733	putative transport system permease protein%3B membrane component of ABC superfamily	1095	General Functional Prediction only
NP_416684.1	yejE	20	23	0.3186	6	4.589097756195093	0.1186	0.721	1.3116801179636743	-0.34597624544802835	1.6847469916180644	-0.42383838813855557	putative transport system permease protein%3B membrane component of ABC superfamily	1026	General Functional Prediction only
NP_416685.1	yejF	36	35	0.6018	8	9.144481146102983	0.597	0.2472	0.708950418131344	-0.3863104211149166	-0.027019606434421747	1.8161379161008089	putative ATP-binding component of a transport system	1590	General Functional Prediction only
NP_416687.1	bcr	28	26	0.6847	2	5.428431165663335	0.943	0.0122	-1.4996813197077168	NaN	NaN	NaN	bicyclomycin resistance protein%3B transmembrane protein	1191	Carbohydrate metabolism and transport
NP_416687.1	bcr	28	26	0.6847	2	5.428431165663335	0.943	0.0122	-1.4996813197077168	NaN	NaN	NaN	bicyclomycin resistance protein%3B transmembrane protein	1191	Amino Acid metabolism and transport
NP_416687.1	bcr	28	26	0.6847	2	5.428431165663335	0.943	0.0122	-1.4996813197077168	NaN	NaN	NaN	bicyclomycin resistance protein%3B transmembrane protein	1191	Inorganic ion transport and metabolism
NP_416687.1	bcr	28	26	0.6847	2	5.428431165663335	0.943	0.0122	-1.4996813197077168	NaN	NaN	NaN	bicyclomycin resistance protein%3B transmembrane protein	1191	General Functional Prediction only
NP_416688.1	rsuA	13	15	0.3114	2	3.1583997261155052	0.6814	0.1002	-0.7337514064224199	NaN	NaN	NaN	16S pseudouridylate 516 synthase	696	Translation
NP_416690.1	rplY	6	6	0.5505	1	1.2863968783566708	0.3689	0.1823	0.6380248294053703	NaN	NaN	NaN	ds2170	285	Translation
NP_416691.1	yejK	13	22	0.0159	2	3.423108297853401	0.7463	0.0688	-1.349621193476272	NaN	NaN	NaN	protein present in spermidine nucleoids	1008	General Functional Prediction only
NP_416692.1	yejL	6	5	0.769	0	1.2889121563045975	0.7933	0.0	0.0	NaN	NaN	NaN	ds2172	228	Function Unknown
NP_416693.1	yejM	30	39	0.0692	7	6.344713415963668	0.2746	0.5482	-0.593222791112937	-0.31160259280361713	-0.459003858019421	-0.07162495744658524	putative sulfatase	1761	General Functional Prediction only
NP_416697.1	narP	17	14	0.825	6	5.42474100537755	0.2525	0.533	-0.42825687491994147	-0.414453413852925	-1.0461380429656304	-1.3097372600273705	nitrate%2Fnitrite response regulator %28sensor NarQ%29	648	Signal Transduction
NP_416697.1	narP	17	14	0.825	6	5.42474100537755	0.2525	0.533	-0.42825687491994147	-0.414453413852925	-1.0461380429656304	-1.3097372600273705	nitrate%2Fnitrite response regulator %28sensor NarQ%29	648	Transcription
NP_416699.1	dsbE	13	12	0.6498	5	3.7705553208867073	0.1277	0.6917	-0.5600708493267503	-0.3276721755751414	0.6806513273401792	-1.0465986633027564	ds2178	558	Post-translational modification, protein turnover, chaperone functions
NP_416699.1	dsbE	13	12	0.6498	5	3.7705553208867073	0.1277	0.6917	-0.5600708493267503	-0.3276721755751414	0.6806513273401792	-1.0465986633027564	ds2178	558	Energy production and conversion
NP_416700.1	ccmF	39	43	0.2949	9	8.465485014261983	0.3163	0.5224	0.0	-0.4335783819457257	-0.49487903106400716	0.04471136089020429	cytochrome c-type biogenesis protein	1944	Post-translational modification, protein turnover, chaperone functions
NP_416701.1	ccmE	12	10	0.7432	3	3.2028628111765483	0.396	0.3063	0.0	-0.1233973401386713	-0.34992597392360425	-0.426140731955282	cytochrome c biogenesis%2C possible subunit of a heme lyase	480	Post-translational modification, protein turnover, chaperone functions
NP_416702.1	ccmD	2	5	0.1271	0	0.3086107952667335	0.283	0.0	0.0	NaN	NaN	NaN	heme exporter protein C	210	Intracellular trafficing and secretion
NP_416703.1	ccmC	21	16	0.9162	5	4.255333940328215	0.2206	0.5775	0.594944898450512	-0.2508889927976579	-0.8605703077145014	-1.0187226594875023	heme exporter protein C%3B membrane component of ABC superfamily	738	Post-translational modification, protein turnover, chaperone functions
NP_416704.1	ccmB	16	15	0.7102	0	2.2809417960683427	0.9273	0.0	-0.5454038337066031	NaN	NaN	NaN	heme exporter protein B%2C cytochrome c-type biogenesis protein%3B membrane component of ABC superfamily	663	Post-translational modification, protein turnover, chaperone functions
NP_416705.2	ccmA	11	14	0.2572	3	2.356101244143775	0.1697	0.5625	0.7897405395194544	NaN	-0.1709596819276151	2.6976689716853066	ATP binding protein of heme exporter A%3B ATP-binding component of ABC superfamily	624	Post-translational modification, protein turnover, chaperone functions
NP_416706.1	napC	10	13	0.2039	1	2.6094670688099715	0.8172	0.0285	-0.7343249510925801	NaN	NaN	NaN	cytochrome c-type protein	603	Energy production and conversion
NP_416707.4	napB	6	10	0.1082	2	1.9046693515729851	0.2759	0.3557	0.7240503699948844	NaN	NaN	NaN	cytochrome c-type protein	450	Energy production and conversion
NP_416708.1	napH	20	19	0.649	7	5.206051172264864	0.0964	0.7796	1.4311035431934935	-0.5057462894761748	-0.495705740777273	-0.9166869032457559	ferredoxin-type protein: electron transfer	864	Energy production and conversion
NP_416709.1	napG	9	15	0.0431	2	2.0223342055845457	0.3101	0.3246	0.0	NaN	NaN	NaN	ferredoxin-type protein: electron transfer	696	Energy production and conversion
NP_416710.1	napA	43	55	0.0434	16	13.462961462005941	0.1198	0.7867	0.742227392875069	-0.10065978590805903	-0.43727119521497	0.8207629206138429	probable nitrate reductase 3	2487	Energy production and conversion
NP_416711.1	napD	4	6	0.2877	1	0.6929648806833	0.136	0.4493	0.0	NaN	NaN	NaN	ds2190	264	Inorganic ion transport and metabolism
NP_416712.1	napF	8	11	0.2132	1	1.169324987726283	0.3236	0.2527	0.6691061602168895	NaN	NaN	NaN	ferredoxin-type protein: electron transfer	495	Energy production and conversion
NP_416713.1	eco	6	11	0.0677	1	0.9568500105224709	0.2414	0.3493	0.7693516564164188	NaN	NaN	NaN	ds2192	489	General Functional Prediction only
NP_416715.1	yojI	29	36	0.1085	7	5.991041126529563	0.2163	0.6159	-0.3618236799168895	-0.295233230861388	0.4327750552936232	-0.06057293773079524	putative ATP-binding component of a transport system	1644	Secondary Structure
NP_416715.1	yojI	29	36	0.1085	7	5.991041126529563	0.2163	0.6159	-0.3618236799168895	-0.295233230861388	0.4327750552936232	-0.06057293773079524	putative ATP-binding component of a transport system	1644	Inorganic ion transport and metabolism
NP_416716.1	alkB	12	14	0.3058	5	3.6475462123064752	0.1018	0.7245	-0.3613131300417172	-0.22770889555982748	-0.6391677185242793	0.36407383103347685	DNA repair system specific for alkylated DNA	651	Replication and repair
NP_416718.1	apbE	24	23	0.6129	7	6.371818228151104	0.2758	0.5343	0.0	1.9880801581989684	0.46610391621577446	0.007578657599411205	ds2197	1056	Coenzyme metabolism
NP_416719.1	ompC	14	24	0.0108	3	3.2697756607695014	0.4235	0.2809	0.0	-0.06871478802877774	3.2661207225231363	-0.42302402767297287	outer membrane protein 1b %28Ib%3Bc%29	1104	Cell wall/membrane/envelop biogenesis
NP_416721.1	rcsB	20	14	0.9554	7	4.345786497671056	0.0377	0.8958	1.0955272908564408	-0.5358750719203187	1.2494031898280031	-0.8407415939407762	positive response regulator for colanic capsule biosynthesis%2C %28sensor%2C RcsC%29	651	Signal Transduction
NP_416721.1	rcsB	20	14	0.9554	7	4.345786497671056	0.0377	0.8958	1.0955272908564408	-0.5358750719203187	1.2494031898280031	-0.8407415939407762	positive response regulator for colanic capsule biosynthesis%2C %28sensor%2C RcsC%29	651	Transcription
NP_416724.1	atoC	34	30	0.7753	8	7.5586503605796	0.3253	0.5022	0.8881167050838633	-0.41315102633332224	-0.80499991430707	-0.5679569813673262	response regulator of ato%2C ornithine decarboxylase antizyme %28sensor ATOS%29	1386	Signal Transduction
NP_416725.1	atoD	16	15	0.7102	0	4.762927500797193	0.9988	0.0	-2.9105723623043356	NaN	NaN	NaN	acetyl-CoA:acetoacetyl-CoA transferase alpha subunit	663	Lipid metabolism
NP_416726.1	atoA	14	14	0.5282	5	3.27475363186215	0.0669	0.7986	-0.32691024853341966	-0.22502405839015227	-0.8406523807138986	0.24951760480870097	acetyl-CoA:acetoacetyl-CoA transferase beta subunit	651	Lipid metabolism
NP_416727.1	atoE	34	29	0.8519	11	7.010465490084339	0.0244	0.941	1.248302339760099	-0.6849330357214322	-0.20157003911457008	-1.4459589262297043	ds2206	1323	Lipid metabolism
NP_416728.1	atoB	29	26	0.7617	1	4.153879322564747	0.9463	0.0082	-2.0138948454203076	NaN	NaN	NaN	ds2207	1185	Lipid metabolism
NP_416729.1	yfaP	18	17	0.6489	5	3.4023439694987783	0.091	0.7731	0.6146936769785432	-0.20560557194591877	-0.828535776908003	2.539398043243328	ds2208	777	Function Unknown
NP_416730.1	yfaQ	25	36	0.0214	8	6.829203998386251	0.1824	0.6491	0.0	-0.408974459221582	0.8118606891377504	-0.5921952301377112	ds2209	1650	Function Unknown
NP_416732.4	yfaT	10	14	0.1666	1	2.4826390731627725	0.7746	0.0418	0.0	NaN	NaN	NaN	ds2211	624	Function Unknown
NP_416733.4	yfaA	30	37	0.1147	9	7.3000354573894	0.1416	0.7265	0.45777847819291084	-0.5470414313999412	-0.5124238320206486	-1.1020014293313882	ds2212	1689	Function Unknown
NP_416734.1	gyrA	68	58	0.9226	23	14.69289389765874	0.003	0.994	2.6952474935218724	-0.49631150108165084	-0.23053631960782608	0.285250195255215	DNA gyrase%2C subunit A%2C type II topoisomerase	2628	Replication and repair
NP_416735.1	ubiG	9	16	0.0307	5	2.8742439515531917	0.0121	0.9194	0.6125102798023678	-0.1924005498578618	-0.9974092597189067	0.12338802557122422	3-demethylubiquinone-9 3-methyltransferase and 2-octaprenyl-6-hydroxy phenol methylase	723	Coenzyme metabolism
NP_416737.1	nrdA	57	50	0.849	18	12.143528664181204	0.0124	0.972	0.7648448954065186	-0.6073986333395757	0.06439797736249346	0.6504009167496617	ribonucleoside diphosphate reductase 1%2C alpha subunit%2C B1	2286	Nucleotide metabolism and transport
NP_416738.1	nrdB	30	25	0.8816	11	8.194508524703178	0.0656	0.8584	1.6191277189526945	-0.860302437286707	0.81924427585042	-1.0376219161739277	ribonucleoside-diphosphate reductase 1%2C beta subunit%2C B2	1131	Nucleotide metabolism and transport
NP_416739.1	yfaE	5	6	0.4939	0	0.7931088816162373	0.6061	0.0	0.0	NaN	NaN	NaN	ds2218	255	Energy production and conversion
NP_416742.1	glpQ	21	24	0.3164	4	4.815886313233698	0.5569	0.2223	-1.0858549677404206	-0.09148021439576381	-0.5361069372941001	-0.7338113458600128	glycerophosphodiester phosphodiesterase%2C periplasmic	1077	Energy production and conversion
NP_416743.1	glpT	36	30	0.8973	7	7.215983857925572	0.4336	0.3816	-0.7072969117968891	-0.3063235593833054	2.2962620311971693	-0.8202625464995482	sn-glycerol-3-phosphate permease	1359	Carbohydrate metabolism and transport
NP_416744.1	glpA	40	36	0.7933	11	9.291001822317348	0.1795	0.6908	0.0	2.1106980522738197	-0.1872344890330158	0.2883742339927634	sn-glycerol-3-phosphate dehydrogenase %28anaerobic%29%2C large subunit	1629	Energy production and conversion
NP_416745.1	glpB	24	28	0.2561	4	4.654362207099234	0.5237	0.2629	0.6218972143391359	-0.11250316451244405	-0.5685687361682602	-0.705511181106348	ds2224	1260	Amino Acid metabolism and transport
NP_416746.1	glpC	22	26	0.2149	4	5.769753377489866	0.7518	0.1017	0.0	-0.13430142183347393	-0.537210023593483	-0.7170059661093009	sn-glycerol-3-phosphate dehydrogenase %28anaerobic%29%2C K-small subunit	1191	Energy production and conversion
NP_416747.1	yfaD	20	20	0.5701	3	4.986340583076565	0.8117	0.0621	0.287627100060888	-0.08273978443962955	-0.31962643865731094	-0.4302283633782664	ds2226	900	Function Unknown
NP_416752.1	yfaY	16	26	0.0121	3	4.001372692321679	0.6035	0.1798	0.38721992268360944	-0.08335014095597683	-0.3454092092384781	-0.4217090417587232	ds2232	1203	General Functional Prediction only
NP_416763.1	menE	20	30	0.0246	4	4.220112119331964	0.4196	0.3325	0.0	-0.09844838244716762	-0.583875356399171	-0.6903894366109165	ds2244	1356	Lipid metabolism
NP_416763.1	menE	20	30	0.0246	4	4.220112119331964	0.4196	0.3325	0.0	-0.09844838244716762	-0.583875356399171	-0.6903894366109165	ds2244	1356	Secondary Structure
NP_416764.1	menC	21	21	0.5292	8	5.013353963367132	0.0233	0.9225	1.0143155391009921	-0.4139108197864562	-0.7767370946800694	-0.6193738669194601	o-succinylbenzoyl-CoA synthase%3B conversion of chorismate to 2-o-succinylbenzoyl-CoA	963	Coenzyme metabolism
NP_416765.1	menB	16	19	0.2739	4	3.680331751857026	0.2814	0.4761	0.8860832903825359	-0.14101710378321008	1.4277837783729266	1.018489279723237	dihydroxynaphtoic acid synthetase	858	Coenzyme metabolism
NP_416767.1	menD	30	37	0.1287	5	7.602976714424065	0.8287	0.0763	-0.3679944448310607	-0.17356159631334206	-0.8216369429590449	1.317923697897765	2-oxoglutarate decarboxylase%3B SHCHC synthase	1671	Coenzyme metabolism
NP_416768.4	menF	23	29	0.1491	2	5.108037744252827	0.9434	0.0126	-1.9553260574193663	NaN	NaN	NaN	isochorismate hydroxymutase 2%2C menaquinone biosynthesis	1296	Coenzyme metabolism
NP_416768.4	menF	23	29	0.1491	2	5.108037744252827	0.9434	0.0126	-1.9553260574193663	NaN	NaN	NaN	isochorismate hydroxymutase 2%2C menaquinone biosynthesis	1296	Secondary Structure
NP_416769.1	elaB	6	7	0.4717	2	1.8852062492852273	0.2477	0.3402	-0.6876122945929852	NaN	NaN	NaN	ds2250	306	Function Unknown
NP_416770.1	elaA	9	10	0.4216	2	2.402814291037756	0.4533	0.2404	-1.0436991799188324	NaN	NaN	NaN	ds2251	462	General Functional Prediction only
NP_416771.4	rbn	21	20	0.622	1	3.3790045998542717	0.8984	0.0161	-0.48480180522899213	NaN	NaN	NaN	ds2252	918	Function Unknown
NP_416773.1	yfbK	34	38	0.2695	4	6.410382876338026	0.8125	0.0768	0.0	-0.11565134273586149	-0.5799570947007189	-0.6999902074087042	ds2254	1728	General Functional Prediction only
NP_416774.2	yfbL	21	21	0.512	2	5.888100332227315	0.9726	0.0041	-2.1856504252572715	NaN	NaN	NaN	putative aminopeptidase	972	General Functional Prediction only
NP_416779.2	nuoN	29	32	0.3075	6	4.753111675889352	0.1712	0.669	0.9921427883440385	-0.23324782783376047	-0.02045546083914311	-0.39571098855246145	NADH dehydrogenase I chain N	1458	Energy production and conversion
NP_416780.1	nuoM	38	34	0.8053	9	7.852442482030842	0.2398	0.6155	-0.7599878852861761	-0.46322908536435575	0.7574472303551889	1.0384011752890538	NADH dehydrogenase I chain M	1530	Energy production and conversion
NP_416781.1	nuoL	28	41	0.0148	8	5.751792208764653	0.0821	0.8129	0.42992400360002186	-0.346300333368561	0.723623659546212	-0.6347928003554433	NADH dehydrogenase I chain L	1842	Energy production and conversion
NP_416781.1	nuoL	28	41	0.0148	8	5.751792208764653	0.0821	0.8129	0.42992400360002186	-0.346300333368561	0.723623659546212	-0.6347928003554433	NADH dehydrogenase I chain L	1842	Inorganic ion transport and metabolism
NP_416782.1	nuoK	10	7	0.9389	2	2.091820037299002	0.3448	0.3367	0.0	NaN	NaN	NaN	NADH dehydrogenase I chain K	303	Energy production and conversion
NP_416783.1	nuoJ	18	12	0.9694	2	3.473812415482113	0.7169	0.0949	0.0	NaN	NaN	NaN	NADH dehydrogenase I chain J	555	Energy production and conversion
NP_416784.1	nuoI	12	12	0.5784	4	2.989655814081936	0.1291	0.6646	0.0	-0.07703520686197467	-0.5341083593415563	-0.6689295363710683	NADH dehydrogenase I chain I	543	Energy production and conversion
NP_416785.1	nuoH	25	22	0.8208	6	6.431371960973022	0.4689	0.3372	-0.4790045668529394	-0.24519637833751134	-1.0469337529228284	-0.3817573074932466	NADH dehydrogenase I chain H	978	Energy production and conversion
NP_416786.4	nuoG	50	60	0.083	10	10.497934776529455	0.4925	0.355	0.7774035849608925	-0.4837626809685283	-0.3518683920976323	0.8455883322217874	NADH dehydrogenase I chain G	2727	Energy production and conversion
NP_416787.1	nuoF	19	29	0.0183	4	3.787513154493843	0.3043	0.4519	-0.5030657718855702	-0.10201055523724065	-0.5689856653278461	-0.6911327428346715	NADH dehydrogenase I chain F	1338	Energy production and conversion
NP_416788.1	nuoE	12	11	0.6917	7	2.376981195705352	1.0E-4	0.9989	3.774175590826772	-0.8159335510400174	0.883041810794391	-0.11099765093314123	NADH dehydrogenase I chain E	501	Energy production and conversion
NP_416790.1	nuoB	14	15	0.4984	3	4.367879950637258	0.7284	0.0924	-0.6632811785800201	-0.06944543764919871	-0.3855103932019457	-0.4251574691085752	NADH dehydrogenase I chain B	663	Energy production and conversion
NP_416791.3	nuoA	13	10	0.8981	0	1.4480936473177417	0.7941	0.0	-0.8387260435374965	NaN	NaN	NaN	NADH dehydrogenase I chain A	444	Energy production and conversion
NP_416792.1	lrhA	16	21	0.1536	7	5.261222808879521	0.0983	0.7673	0.5347708527995931	3.0820108488519997	0.7077672991594449	-0.09292738753675034	ds2273	939	Transcription
NP_416794.1	yfbR	11	13	0.3082	1	2.0382088437619497	0.6419	0.0942	-1.2774546277667527	NaN	NaN	NaN	putative alpha helix protein	600	General Functional Prediction only
NP_416795.1	yfbS	37	41	0.3134	8	8.666680502418767	0.5183	0.3184	0.5497821186746656	-0.37088212154861727	-0.04649721465028142	0.6559798707817079	putative transport protein	1833	Inorganic ion transport and metabolism
NP_416796.2	yfbT	12	14	0.3058	2	2.2603443369367264	0.4038	0.2871	-0.933931300573218	NaN	NaN	NaN	putative phosphatase	651	General Functional Prediction only
NP_416797.2	yfbU	9	11	0.3295	2	2.809817005537797	0.583	0.1326	0.0	NaN	NaN	NaN	ds2278	495	Function Unknown
NP_416798.1	yfbV	8	10	0.3051	2	1.5361425312758983	0.1778	0.5104	0.8412451465299912	NaN	NaN	NaN	ds2279	456	Function Unknown
NP_416799.1	ackA	22	26	0.2008	5	3.5439116506607746	0.1112	0.7394	-0.3457035036524063	-0.17826097005483382	-0.8275799534910782	0.21040267223484596	acetate kinase	1203	Energy production and conversion
NP_416801.2	yfcC	37	33	0.7634	7	6.428976970885562	0.2959	0.5337	0.7774593887163619	-0.35038371233211835	-0.41424895851015847	1.3414795342930435	putative S-transferase	1521	Function Unknown
NP_416802.1	yfcD	4	12	0.0042	0	0.44964814154166133	0.3806	0.0	0.0	NaN	NaN	NaN	putative regulator	543	Replication and repair
NP_416802.1	yfcD	4	12	0.0042	0	0.44964814154166133	0.3806	0.0	0.0	NaN	NaN	NaN	putative regulator	543	General Functional Prediction only
NP_416803.3	yfcE	12	12	0.5423	3	2.482751820941537	0.1911	0.5294	1.040993514658715	NaN	-0.30848141265173157	-0.42072173661579715	ds2284	555	General Functional Prediction only
NP_416804.1	yfcF	14	14	0.541	3	4.172887908237246	0.6577	0.146	0.5655304753292261	NaN	-0.2799853834517486	-0.40596290760724374	ds2285	645	Post-translational modification, protein turnover, chaperone functions
NP_416805.1	yfcG	18	14	0.8835	4	3.796101303034595	0.3088	0.4388	0.5738977910117328	-0.16369723918767196	-0.5659107040487932	0.9288939874093124	putative S-transferase	648	Post-translational modification, protein turnover, chaperone functions
NP_416806.1	folX	7	8	0.4372	2	0.7957621714764153	0.0325	0.8222	1.7573433737172766	NaN	NaN	NaN	D-erythro-7%2C8-dihydroneopterin tri P epimerase	363	Coenzyme metabolism
NP_416807.1	yfcH	21	20	0.672	2	5.225686641341797	0.9393	0.0146	-1.954474288092304	NaN	NaN	NaN	putative sugar nucleotide epimerase	894	General Functional Prediction only
NP_416808.1	yfcI	23	20	0.827	2	7.195764174632555	0.9934	8.0E-4	-2.7737772148494715	NaN	NaN	NaN	ds2289	891	Function Unknown
NP_416809.1	hisP	17	17	0.5565	6	2.550272723958285	0.0031	0.9794	2.450592868145463	-0.40430312806737695	-0.057229676302836235	-0.46608501463324814	ATP-binding component of histidine transport	774	Amino Acid metabolism and transport
NP_416810.1	hisM	20	16	0.8983	5	3.255351424912872	0.0844	0.7896	0.0	-0.24310249427241318	3.43316080176098	0.11943863045270102	histidine transport%2C membrane protein M%3B membrane component of ABC superfamily	717	Amino Acid metabolism and transport
NP_416811.1	hisQ	18	15	0.8248	3	4.277589578506587	0.6729	0.1374	-1.2555190915786316	-0.09421910480069524	-0.3163858403911128	-0.3807049671862645	histidine transport system permease protein%3B membrane component of ABC superfamily	687	Amino Acid metabolism and transport
NP_416812.1	hisJ	14	17	0.2379	1	2.75949326440129	0.8205	0.0308	-0.6512294205876772	NaN	NaN	NaN	histidine-binding periplasmic protein of high-affinity histidine transport system%3B periplasmic-binding component of ABC superfamily	783	Amino Acid metabolism and transport
NP_416812.1	hisJ	14	17	0.2379	1	2.75949326440129	0.8205	0.0308	-0.6512294205876772	NaN	NaN	NaN	histidine-binding periplasmic protein of high-affinity histidine transport system%3B periplasmic-binding component of ABC superfamily	783	Signal Transduction
NP_416813.1	argT	16	17	0.426	4	2.947616589999603	0.1309	0.6777	1.1850544006855845	-0.20623092071886015	-0.5434089945110019	1.0556427539380047	lysine-%2C arginine-%2C ornithine-binding periplasmic protein%3B periplasmic-binding component of ABC superfamily	783	Amino Acid metabolism and transport
NP_416813.1	argT	16	17	0.426	4	2.947616589999603	0.1309	0.6777	1.1850544006855845	-0.20623092071886015	-0.5434089945110019	1.0556427539380047	lysine-%2C arginine-%2C ornithine-binding periplasmic protein%3B periplasmic-binding component of ABC superfamily	783	Signal Transduction
NP_416814.1	ubiX	14	12	0.7284	1	2.5803334500643365	0.7912	0.0395	0.0	NaN	NaN	NaN	ds2295	570	Coenzyme metabolism
NP_416815.1	purF	34	33	0.5792	10	6.884266844927374	0.0496	0.8881	1.41074547662997	-0.6668773425266491	-0.5518618389634958	-1.0731900951838937	amidophosphoribosyltransferase %3D PRPP amidotransferase	1518	Nucleotide metabolism and transport
NP_416816.1	cvpA	13	11	0.8167	4	3.0591867905512355	0.1588	0.6375	-0.6104409630900056	-0.25352760246316247	-0.656072386577673	0.9634351629013873	ds2297	489	General Functional Prediction only
NP_416817.2	dedD	10	15	0.1135	3	2.092852470338271	0.1046	0.6598	0.8864749217318435	10.21042269345165	3.049218146989141	2.8457637209713655	putative lipoprotein	663	Function Unknown
NP_416818.1	folC	24	28	0.2438	4	4.944353554175905	0.59	0.2005	-0.565024666331673	-0.14751741441239902	1.3105203959227925	-0.7043932049011699	dihydrofolate:folylpolyglutamate synthetase%3B dihydrofolate synthetase	1269	Coenzyme metabolism
NP_416819.1	accD	20	20	0.5373	6	5.362939784170463	0.246	0.5335	0.0	-0.2632797209149695	-1.0763200182624337	0.48304728266538693	acetylCoA carboxylase%2C carboxytransferase component%2C beta subunit	915	Lipid metabolism
NP_416820.1	dedA	20	14	0.9496	5	3.8524456909710665	0.162	0.6687	1.2098351770074518	-0.2608159448883164	-0.8171429350971989	0.21956668544282096	ds2301	660	Function Unknown
NP_416821.1	truA	11	18	0.0393	1	3.261383314026793	0.9193	0.0107	-0.5521636913467893	NaN	NaN	NaN	ds2302	813	Translation
NP_416822.1	usg	15	22	0.049	2	2.780219969984209	0.5566	0.1774	-1.0871430301878633	NaN	NaN	NaN	putative PTS system enzyme II A component	1014	Amino Acid metabolism and transport
NP_416823.1	pdxB	22	25	0.2951	4	5.534543825109891	0.7142	0.1215	0.32725495684533573	-0.13841349632216923	-0.5574036042660852	0.9720071015911712	erythronate-4-phosphate dehyrogenase	1137	Coenzyme metabolism
NP_416823.1	pdxB	22	25	0.2951	4	5.534543825109891	0.7142	0.1215	0.32725495684533573	-0.13841349632216923	-0.5574036042660852	0.9720071015911712	erythronate-4-phosphate dehyrogenase	1137	Amino Acid metabolism and transport
NP_416825.1	yfcJ	21	26	0.1691	4	3.8772084941860943	0.33	0.4286	0.5388315513686185	-0.07768921213457856	-0.5944643862413252	-0.703644755175109	putative transport protein	1179	Carbohydrate metabolism and transport
NP_416825.1	yfcJ	21	26	0.1691	4	3.8772084941860943	0.33	0.4286	0.5388315513686185	-0.07768921213457856	-0.5944643862413252	-0.703644755175109	putative transport protein	1179	Amino Acid metabolism and transport
NP_416825.1	yfcJ	21	26	0.1691	4	3.8772084941860943	0.33	0.4286	0.5388315513686185	-0.07768921213457856	-0.5944643862413252	-0.703644755175109	putative transport protein	1179	Inorganic ion transport and metabolism
NP_416825.1	yfcJ	21	26	0.1691	4	3.8772084941860943	0.33	0.4286	0.5388315513686185	-0.07768921213457856	-0.5944643862413252	-0.703644755175109	putative transport protein	1179	General Functional Prediction only
NP_416826.1	fabB	24	27	0.3128	3	3.9852411299961092	0.5905	0.1887	0.0	-0.05105405903602591	-0.3234126578631089	-0.3834545226707623	ds2307	1221	Lipid metabolism
NP_416826.1	fabB	24	27	0.3128	3	3.9852411299961092	0.5905	0.1887	0.0	-0.05105405903602591	-0.3234126578631089	-0.3834545226707623	ds2307	1221	Secondary Structure
NP_416830.1	yfcA	19	18	0.6659	3	3.875123738614497	0.5862	0.1898	0.4027671249681695	-0.07088457600618749	-0.31657704499114125	-0.4026149995777148	putative structural protein	810	General Functional Prediction only
NP_416831.1	mepA	17	18	0.4411	6	4.454618622808308	0.0986	0.754	0.594829098187837	-0.3083379802651706	0.07372308767657941	0.39258000564548656	murein DD-endopeptidase%2C penicillin-insensitive	825	Cell wall/membrane/envelop biogenesis
NP_416832.1	aroC	35	24	0.993	8	8.45406293420196	0.4811	0.3331	0.0	4.0880486542357195	0.025580203429874132	0.6675802931462577	ds2313	1086	Amino Acid metabolism and transport
NP_416836.1	yfcP	6	12	0.0332	1	1.481031173987723	0.4716	0.1571	-0.9045710433703323	NaN	NaN	NaN	putative fimbrial-like protein	540	Cell motility
NP_416836.1	yfcP	6	12	0.0332	1	1.481031173987723	0.4716	0.1571	-0.9045710433703323	NaN	NaN	NaN	putative fimbrial-like protein	540	Intracellular trafficing and secretion
NP_416837.1	yfcQ	8	11	0.2264	1	1.4265779320705358	0.4395	0.182	0.0	NaN	NaN	NaN	ds2318	489	Cell motility
NP_416837.1	yfcQ	8	11	0.2264	1	1.4265779320705358	0.4395	0.182	0.0	NaN	NaN	NaN	ds2318	489	Intracellular trafficing and secretion
NP_416838.1	yfcR	10	11	0.4115	0	2.0304574084855296	0.9176	0.0	0.0	NaN	NaN	NaN	putative fimbrial protein	513	Cell motility
NP_416838.1	yfcR	10	11	0.4115	0	2.0304574084855296	0.9176	0.0	0.0	NaN	NaN	NaN	putative fimbrial protein	513	Intracellular trafficing and secretion
NP_416839.1	yfcS	15	17	0.3926	5	4.003049869283251	0.1586	0.6336	0.6618123087392478	-0.2499715101699848	0.6246344725488191	0.21011968035875497	putative chaperone	753	Cell motility
NP_416839.1	yfcS	15	17	0.3926	5	4.003049869283251	0.1586	0.6336	0.6618123087392478	-0.2499715101699848	0.6246344725488191	0.21011968035875497	putative chaperone	753	Intracellular trafficing and secretion
NP_416841.1	yfcV	13	12	0.6335	3	3.1397587476672366	0.3759	0.3406	0.5665279963052806	-0.15813838584444698	-0.3609897945088705	-0.44078977847366424	putative fimbrial-like protein	564	Cell motility
NP_416841.1	yfcV	13	12	0.6335	3	3.1397587476672366	0.3759	0.3406	0.5665279963052806	-0.15813838584444698	-0.3609897945088705	-0.44078977847366424	putative fimbrial-like protein	564	Intracellular trafficing and secretion
NP_416842.1	sixA	4	11	0.0111	1	0.5905411414879009	0.103	0.5264	0.0	NaN	NaN	NaN	ds2323	486	Signal Transduction
NP_416845.2	yfcZ	4	6	0.22	0	0.53242082464177	0.4462	0.0	-1.2352594932099854	NaN	NaN	NaN	ds2326	285	Function Unknown
NP_416846.2	fadL	31	30	0.6492	3	7.69831816742957	0.9838	0.0034	-1.8250993201380241	-0.04801116187751191	-0.33127597064545566	-0.41444695206047005	long-chain fatty acid transport protein %28outer membrane flp protein%29	1341	Lipid metabolism
NP_416849.1	yfdC	23	21	0.7609	3	4.315916805609682	0.6674	0.1447	0.346647373192368	-0.0500601142387262	-0.3397608325173696	-0.40663104345405865	putative transport protein	933	Inorganic ion transport and metabolism
NP_416861.1	yfdQ	20	18	0.7252	4	4.24432871859038	0.429	0.3398	-0.5476075604911803	-0.14927693236155173	-0.5595515063174973	0.9802879530634331	ds2342	825	Function Unknown
NP_416862.2	yfdR	11	12	0.4688	2	2.453770436744293	0.4615	0.2346	-0.7197984069300207	NaN	NaN	NaN	ds2343	537	General Functional Prediction only
NP_416865.1	dsdC	19	21	0.4	2	3.553229152724879	0.752	0.0735	-0.6287128805329246	NaN	NaN	NaN	D-serine dehydratase %28deaminase%29 transcriptional activator	936	Transcription
NP_416866.1	dsdX	40	29	0.983	3	6.334679671793493	0.9051	0.0323	-1.7260732426704573	-0.04904623614377777	-0.3522617057707158	-0.4056286607941512	ds2349	1338	Carbohydrate metabolism and transport
NP_416866.1	dsdX	40	29	0.983	3	6.334679671793493	0.9051	0.0323	-1.7260732426704573	-0.04904623614377777	-0.3522617057707158	-0.4056286607941512	ds2349	1338	Amino Acid metabolism and transport
NP_416867.1	dsdA	23	29	0.1199	5	4.89793892251654	0.3546	0.4092	0.5221475239908889	-0.19771785332284234	-0.8273796345912877	0.1003262881057374	D-serine dehydratase %28deaminase%29	1329	Amino Acid metabolism and transport
NP_416868.1	emrY	49	34	0.9962	7	8.716057473239266	0.6754	0.1873	-1.0557682906748411	-0.3189615724998692	0.3865453087467358	0.580823529744395	multidrug resistance protein Y	1539	Carbohydrate metabolism and transport
NP_416868.1	emrY	49	34	0.9962	7	8.716057473239266	0.6754	0.1873	-1.0557682906748411	-0.3189615724998692	0.3865453087467358	0.580823529744395	multidrug resistance protein Y	1539	Amino Acid metabolism and transport
NP_416868.1	emrY	49	34	0.9962	7	8.716057473239266	0.6754	0.1873	-1.0557682906748411	-0.3189615724998692	0.3865453087467358	0.580823529744395	multidrug resistance protein Y	1539	Inorganic ion transport and metabolism
NP_416868.1	emrY	49	34	0.9962	7	8.716057473239266	0.6754	0.1873	-1.0557682906748411	-0.3189615724998692	0.3865453087467358	0.580823529744395	multidrug resistance protein Y	1539	General Functional Prediction only
NP_416869.1	emrK	22	26	0.2537	5	4.799773857117389	0.3266	0.4495	0.5228465456192803	4.4930081292434885	0.6442443840332929	2.143349476758349	multidrug resistance protein K	1164	Defense mechanisms
NP_416870.1	evgA	17	13	0.8779	2	3.9785172397490873	0.8313	0.0422	-0.5509554542504376	NaN	NaN	NaN	putative positive transcription regulator %28sensor EvgS%29	615	Signal Transduction
NP_416870.1	evgA	17	13	0.8779	2	3.9785172397490873	0.8313	0.0422	-0.5509554542504376	NaN	NaN	NaN	putative positive transcription regulator %28sensor EvgS%29	615	Transcription
NP_416872.4	yfdE	24	25	0.441	3	6.067928013219917	0.916	0.0233	-0.9128443022754071	-0.05576135686702364	-0.32529544920157816	-0.39807565378367393	putative enzyme	1146	Energy production and conversion
NP_416873.1	yfdV	26	21	0.9065	3	6.364028152304153	0.9288	0.02	-1.9105677779862864	-0.08088184078703319	-0.3432291325405379	-0.4159365646423469	putative receptor protein	945	General Functional Prediction only
NP_416881.1	ypdA	52	37	0.9942	11	9.36728617987582	0.1964	0.6847	0.0	-0.6727354323748703	-0.7485035916781689	-0.6111794033858025	putative sensor protein	1698	Signal Transduction
NP_416882.1	ypdB	13	16	0.2366	1	1.9451051192438609	0.6136	0.1037	0.0	NaN	NaN	NaN	putative 2-component transcriptional regulator	735	Transcription
NP_416882.1	ypdB	13	16	0.2366	1	1.9451051192438609	0.6136	0.1037	0.0	NaN	NaN	NaN	putative 2-component transcriptional regulator	735	Signal Transduction
NP_416883.1	ypdC	9	19	0.0049	3	2.0921842100020167	0.0979	0.6672	0.9102121754432482	-0.19015372607430495	-0.5214535337307143	-0.42253109706930925	putative ARAC-type regulatory protein	858	Transcription
NP_416885.1	ypdE	23	23	0.5598	7	5.703543450456219	0.1683	0.6643	1.0005379875901355	2.2845453889310354	-0.43852498877200025	-0.061933993144349934	ds2369	1038	Carbohydrate metabolism and transport
NP_416886.1	ypdF	21	24	0.3014	4	3.7320116204852374	0.2971	0.469	0.9543407854166877	-0.1684652575056069	-0.5965152945562343	0.9641915455227968	putative peptidase	1086	Amino Acid metabolism and transport
NP_416889.1	glk	17	21	0.1823	1	2.610868801354878	0.7638	0.0556	-1.331374499185739	NaN	NaN	NaN	ds2373	966	Carbohydrate metabolism and transport
NP_416890.1	yfeO	32	28	0.8328	4	6.026354081209553	0.7616	0.1079	-0.9661578127222195	7.5586917472680994	5.364485381399105	0.9385538635466447	ds2374	1257	Inorganic ion transport and metabolism
NP_416894.1	nupC	33	26	0.9233	6	6.083338685443325	0.3986	0.4054	-0.8407593217783141	-0.26253915126045063	-0.015908068379215275	-1.2784840508104551	permease of transport system for 3 nucleosides	1203	Nucleotide metabolism and transport
NP_416899.1	gltX	31	31	0.5264	13	8.20505664881829	0.0091	0.9717	1.7174117570864085	-1.008477505564262	-0.6318321829380709	-0.8443374572440517	glutamate tRNA synthetase%2C catalytic subunit	1416	Translation
NP_416900.1	xapR	15	19	0.1537	2	2.3422879270077552	0.4189	0.2699	0.5354143983697593	NaN	NaN	NaN	regulator for xapA	885	Transcription
NP_416901.1	xapB	28	28	0.569	4	5.603533619278577	0.7239	0.1136	-1.3125084604004913	-0.12381426648835106	1.461590037133373	0.9742664640848673	xanthosine permease	1257	Carbohydrate metabolism and transport
NP_416901.1	xapB	28	28	0.569	4	5.603533619278577	0.7239	0.1136	-1.3125084604004913	-0.12381426648835106	1.461590037133373	0.9742664640848673	xanthosine permease	1257	Amino Acid metabolism and transport
NP_416901.1	xapB	28	28	0.569	4	5.603533619278577	0.7239	0.1136	-1.3125084604004913	-0.12381426648835106	1.461590037133373	0.9742664640848673	xanthosine permease	1257	Inorganic ion transport and metabolism
NP_416901.1	xapB	28	28	0.569	4	5.603533619278577	0.7239	0.1136	-1.3125084604004913	-0.12381426648835106	1.461590037133373	0.9742664640848673	xanthosine permease	1257	General Functional Prediction only
NP_416902.1	xapA	17	18	0.4213	3	4.2626157408278615	0.6783	0.1289	-1.2788148612283714	-0.07961976914133352	-0.3016278115144807	-0.42220235080643165	xanthosine phosphorylase	834	Nucleotide metabolism and transport
NP_416904.1	yfeR	24	20	0.8363	4	5.547083403080181	0.7162	0.1183	-0.5429621657498247	-0.1375439395206387	-0.5716944180534208	-0.7000524156313626	putative transcriptional regulator LYSR-type	927	Transcription
NP_416905.1	yfeH	26	22	0.848	5	5.658732764779819	0.5235	0.2781	0.0	-0.19326426641752212	0.5260144242516568	0.1681263068857243	putative cytochrome oxidase	999	General Functional Prediction only
NP_416907.1	zipA	14	22	0.0375	5	3.656252225302579	0.096	0.7339	0.0	-0.21350190041437955	0.6974702696231008	0.1736116196183939	cell division protein involved in FtsZ ring	987	Cell cycle control and mitosis
NP_416908.1	cysZ	16	17	0.4737	2	2.718653500507702	0.5345	0.1992	0.45209133429788106	NaN	NaN	NaN	required for sulfate transport	762	Amino Acid metabolism and transport
NP_416909.1	cysK	26	21	0.8809	3	4.219698357744191	0.6483	0.1614	-1.2070682642018904	-0.0763757348025363	-0.3563731710352296	-0.4044578508696842	cysteine synthase A%2C O-acetylserine sulfhydrolase A	972	Amino Acid metabolism and transport
NP_416910.1	ptsH	3	6	0.1564	0	0.3578545858998163	0.3156	0.0	-1.171396438925093	NaN	NaN	NaN	PTS system protein HPr	258	Carbohydrate metabolism and transport
NP_416911.1	ptsI	54	38	0.9961	9	12.307939816803355	0.8369	0.0861	-1.0676975031449512	-0.47751039352986124	-0.5213250163223848	-0.010671728423018651	PEP-protein phosphotransferase system enzyme I	1728	Carbohydrate metabolism and transport
NP_416912.1	crr	19	11	0.9941	4	2.520027653032269	0.0869	0.7706	1.3285219811611373	-0.16688942868288612	-0.5691682577133792	-0.7096717221779778	PTS system%2C glucose-specific IIA component	510	Carbohydrate metabolism and transport
NP_416913.1	pdxK	22	19	0.8234	3	5.900962730306302	0.9067	0.0298	-0.950352800441794	-0.09036221094156789	-0.31293144130390654	-0.4269594502900731	pyridoxal%2Fpyridoxine%2Fpyridoxamine kinase	852	Coenzyme metabolism
NP_416916.1	cysM	25	20	0.899	7	5.610612248368291	0.1511	0.6982	1.0442381040345203	-0.36522862239440873	-0.3746187467541525	-0.8276100408438607	cysteine synthase B%2C O-acetylserine sulfhydrolase B	912	Amino Acid metabolism and transport
NP_416917.1	cysA	14	24	0.0111	6	4.3911066415913265	0.0797	0.7751	1.297105853099265	-0.17548406685203333	-1.0473309199305871	1.7145295095700284	ATP-binding component of sulfate permease A protein%3B chromate resistance%3B ATP-binding component of ABC superfamily	1098	Inorganic ion transport and metabolism
NP_416919.1	cysU	13	18	0.0986	3	2.5140926492108635	0.2197	0.5221	0.9942248342835857	-0.0641597032164168	-0.3117745298641504	-0.4011044365009421	sulfate%2C thiosulfate transport system permease T protein%3B membrane component of ABC superfamily	834	Post-translational modification, protein turnover, chaperone functions
NP_416920.1	cysP	12	22	0.006	1	2.249280513218072	0.6978	0.0693	-1.3365676079627369	NaN	NaN	NaN	thiosulfate binding protein%3B periplasmic-binding component of ABC superfamily	1017	Inorganic ion transport and metabolism
NP_416921.4	ucpA	23	17	0.9354	5	5.480551174759306	0.49	0.2901	0.4350652744778069	-0.21281403406119442	0.5179751354367179	-0.979346644383328	putative oxidoreductase	792	Lipid metabolism
NP_416921.4	ucpA	23	17	0.9354	5	5.480551174759306	0.49	0.2901	0.4350652744778069	-0.21281403406119442	0.5179751354367179	-0.979346644383328	putative oxidoreductase	792	Secondary Structure
NP_416921.4	ucpA	23	17	0.9354	5	5.480551174759306	0.49	0.2901	0.4350652744778069	-0.21281403406119442	0.5179751354367179	-0.979346644383328	putative oxidoreductase	792	General Functional Prediction only
NP_416925.2	yfeW	24	29	0.1964	9	7.925969739361765	0.2155	0.6183	1.131133313087793	0.7962437526519094	0.09122474986231562	2.3861341982824267	putative beta-lactamase	1305	Defense mechanisms
NP_416926.4	yfeX	13	20	0.0529	7	3.19400689305716	0.0021	0.9873	2.3185958545334606	-0.6158259348121058	-0.46482672528149865	-0.9304752932113675	ds2410	900	Inorganic ion transport and metabolism
NP_416929.4	ypeA	10	9	0.6696	2	2.408250415361563	0.4644	0.2298	0.5250039871628827	NaN	NaN	NaN	ds2413	426	General Functional Prediction only
NP_416930.1	amiA	22	19	0.7968	7	4.467980533148818	0.0372	0.893	0.44859754892693565	-0.5114818721243488	-0.4956396699735158	-0.09556374486209039	ds2414	870	Cell wall/membrane/envelop biogenesis
NP_416931.1	hemF	14	20	0.0879	2	3.9967744136080854	0.8501	0.0364	-0.5561202577818383	NaN	NaN	NaN	ds2415	900	Coenzyme metabolism
NP_416932.1	eutR	17	23	0.0924	3	3.38465396370103	0.4479	0.2855	0.0	-0.043628276500103945	-0.31273881422650174	-0.40979826510113565	putative ARAC-type regulatory protein	1053	Transcription
NP_416933.4	eutK	8	11	0.2018	3	2.1660620458721107	0.1199	0.6363	0.8709057504779611	-0.14321398654971343	-0.31962643865731083	-0.4424065777709736	ds2417	501	Secondary Structure
NP_416933.4	eutK	8	11	0.2018	3	2.1660620458721107	0.1199	0.6363	0.8709057504779611	-0.14321398654971343	-0.31962643865731083	-0.4424065777709736	ds2417	501	Energy production and conversion
NP_416934.1	eutL	15	14	0.6158	2	3.1804331726441784	0.6641	0.1121	-1.2139795176223842	NaN	NaN	NaN	ds2418	660	Amino Acid metabolism and transport
NP_416935.1	eutC	24	20	0.8797	9	5.966322841454688	0.032	0.9092	1.606243195109278	0.4546495438255306	-0.07906466644456821	0.46088142763178463	ethanolamine ammonia-lyase%2C light chain	888	Amino Acid metabolism and transport
NP_416936.4	eutB	33	30	0.7522	9	8.229055577406626	0.2805	0.5564	1.0237102905409865	-0.5262607398698471	0.13913541559410497	-1.0384163199145897	ethanolamine ammonia-lyase%2C heavy chain	1362	Amino Acid metabolism and transport
NP_416937.2	intZ	34	27	0.9448	5	5.988264447877162	0.5775	0.237	-1.0983737318588302	-0.185898893348448	0.6274950022544294	-1.0025976895345559	putative prophage integrase	1209	Replication and repair
NP_416946.1	eutA	28	31	0.3167	6	6.432184767101361	0.4755	0.3345	-0.47194762733918116	-0.2540635294366415	-0.0699369900114099	-1.3282870819134025	ds2430	1404	Amino Acid metabolism and transport
NP_416947.1	eutH	39	27	0.9934	13	8.837710433151166	0.0308	0.9372	1.8953726623883107	3.533770546186466	0.4710050861205844	-0.11275818017042498	ethanolamine utilization%3B homolog of Salmonella putative transport protein	1227	Amino Acid metabolism and transport
NP_416948.4	eutG	23	26	0.2899	3	4.2670404649640945	0.646	0.1605	-1.2212460832072156	-0.05840597810280653	3.3818141823850856	-0.41162716098250635	ethanolamine utilization%3B homolog of Salmonella enzyme%2C similar to iron-containing alcohol dehydrogenase	1188	Energy production and conversion
NP_416949.1	eutJ	16	18	0.3139	3	3.5751614039480075	0.5068	0.2293	0.46834652757484135	-0.1092689734600869	-0.30044254319569524	-0.4039556216174305	ethanolamine utilization%3B homolog of Salmonella gene	837	Amino Acid metabolism and transport
NP_416950.1	eutE	22	31	0.0431	0	3.9711269569010983	0.9914	0.0	-2.247914413270334	NaN	NaN	NaN	ethanolamine utilization%3B similar to acetaldehyde dehydrogenase	1404	Energy production and conversion
NP_416954.1	eutT	13	18	0.137	6	3.8733314891348924	0.0344	0.8748	1.7899427090656832	-0.3874324004237415	-0.19215500619752782	-1.3550269352122901	ds2438	804	Amino Acid metabolism and transport
NP_416955.1	eutQ	16	15	0.6216	4	2.623703131055197	0.0888	0.7461	1.4040235463421018	-0.13461340832424512	-0.5506571867063023	0.8700903415768618	ds2439	702	Amino Acid metabolism and transport
NP_416956.1	eutP	8	10	0.2445	1	2.325662337156707	0.7663	0.041	0.0	NaN	NaN	NaN	ds2440	480	Amino Acid metabolism and transport
NP_416957.4	eutS	10	7	0.8894	1	2.325115390430352	0.7379	0.0515	-1.4471105250177203	NaN	NaN	NaN	ds2441	336	Amino Acid metabolism and transport
NP_416959.1	talA	24	21	0.8035	5	5.828290557564314	0.5696	0.23	-0.9287005090210605	-0.22042635871371646	0.5071069759984943	-1.0159963327836918	ds2443	951	Carbohydrate metabolism and transport
NP_416960.1	tktB	44	44	0.5177	13	11.752025888328935	0.2389	0.6278	-0.6846684431466243	0.3211047252271094	0.1485535365673953	-0.8480655310813345	transketolase 2 isozyme	2004	Carbohydrate metabolism and transport
NP_416964.1	narQ	33	37	0.244	3	5.471821690637095	0.8491	0.0546	-1.4236697312863846	19.585122493281563	3.0405553849884464	2.4291399955565116	sensor for nitrate reductase system%2C protein histidine kinase %28acts on NarP and narL%29	1701	Signal Transduction
NP_416965.1	acrD	62	69	0.2006	8	13.906646312609485	0.9705	0.011	-1.1407345779836782	-0.2678145212181375	0.6986590189107669	-1.265326875179738	ds2449	3114	Defense mechanisms
NP_416966.1	yffB	4	8	0.088	0	0.4262043299955528	0.358	0.0	0.0	NaN	NaN	NaN	ds2451	357	Inorganic ion transport and metabolism
NP_416967.1	dapE	23	25	0.3887	7	5.083417467404831	0.0949	0.7853	1.3947077244907378	2.9170968621719173	1.3667633875225773	-0.10200356570382693	ds2452	1128	Amino Acid metabolism and transport
NP_416968.2	ypfH	20	15	0.9168	5	5.073053374971173	0.3865	0.3808	0.853201590105068	-0.2391428597602653	-0.7761870053070759	0.14952186489465946	ds2454	699	General Functional Prediction only
NP_416970.1	ypfJ	16	19	0.2621	3	4.519695145914772	0.7268	0.1018	-0.5976484603992702	-0.08273978443962843	-0.3506455905206448	-0.4610215695556059	ds2456	864	General Functional Prediction only
NP_416971.1	purC	13	16	0.2746	4	3.632613110872004	0.2676	0.4558	0.653687763620899	-0.06571254060962119	-0.5745913506334785	-0.6724241310370955	phosphoribosylaminoimidazole-succinocarboxamide synthetase %3D SAICAR synthetase	714	Nucleotide metabolism and transport
NP_416973.1	dapA	20	19	0.6141	4	4.040199881328816	0.3808	0.3923	0.4973152587104995	-0.13538133514746167	1.2930953198391022	-0.7031278860827275	ds2459	879	Amino Acid metabolism and transport
NP_416973.1	dapA	20	19	0.6141	4	4.040199881328816	0.3808	0.3923	0.4973152587104995	-0.13538133514746167	1.2930953198391022	-0.7031278860827275	ds2459	879	Cell wall/membrane/envelop biogenesis
NP_416974.4	gcvR	13	13	0.6117	3	2.801924305666725	0.2895	0.4333	-0.5499546260775534	-0.06571254060962212	-0.31158144210318084	-0.4157711606007941	transcriptional regulation of gcv operon	573	Amino Acid metabolism and transport
NP_416975.1	bcp	7	10	0.1599	1	1.7912299213105496	0.6118	0.0781	0.0	NaN	NaN	NaN	bacterioferritin comigratory protein	471	Post-translational modification, protein turnover, chaperone functions
NP_416976.4	hyfA	9	14	0.1058	3	2.0448431718987696	0.1033	0.6763	0.0	NaN	-0.1815154161410825	-0.2722249890864918	hydrogenase 4 Fe-S subunit	618	Energy production and conversion
NP_416977.1	hyfB	42	45	0.372	7	8.277368494484264	0.6138	0.2367	-1.0173543303966306	-0.28571805006611756	1.2825012012688244	-0.8547570899529031	hydrogenase 4 membrane subunit	2019	Energy production and conversion
NP_416977.1	hyfB	42	45	0.372	7	8.277368494484264	0.6138	0.2367	-1.0173543303966306	-0.28571805006611756	1.2825012012688244	-0.8547570899529031	hydrogenase 4 membrane subunit	2019	Inorganic ion transport and metabolism
NP_416978.4	hyfC	19	21	0.379	4	3.81016467342339	0.3282	0.4464	0.0	-0.1295188781869863	-0.5915634178131258	-0.7330142031490946	hydrogenase 4 membrane subunit	948	Energy production and conversion
NP_416979.1	hyfD	29	32	0.3351	7	5.6787246911857885	0.1836	0.6683	1.1322526772480317	-0.3175516950844777	-1.3231267607779078	1.5454119609016896	hydrogenase 4 membrane subunit	1440	Energy production and conversion
NP_416979.1	hyfD	29	32	0.3351	7	5.6787246911857885	0.1836	0.6683	1.1322526772480317	-0.3175516950844777	-1.3231267607779078	1.5454119609016896	hydrogenase 4 membrane subunit	1440	Inorganic ion transport and metabolism
NP_416980.1	hyfE	14	14	0.5282	2	2.4389537836528907	0.4534	0.2569	0.5055477820408136	NaN	NaN	NaN	hydrogenase 4 membrane subunit	651	Energy production and conversion
NP_416981.1	hyfF	32	35	0.3379	6	5.809581474957943	0.3556	0.4516	-0.4253912599573094	-0.2533116814301189	0.04183958893755464	1.4609391789477513	hydrogenase 4 membrane subunit	1581	Energy production and conversion
NP_416981.1	hyfF	32	35	0.3379	6	5.809581474957943	0.3556	0.4516	-0.4253912599573094	-0.2533116814301189	0.04183958893755464	1.4609391789477513	hydrogenase 4 membrane subunit	1581	Inorganic ion transport and metabolism
NP_416983.1	hyfH	8	12	0.1293	2	2.3140389963855283	0.4343	0.2414	-0.7493048044234447	NaN	NaN	NaN	hydrogenase 4 Fe-S subunit	546	Energy production and conversion
NP_416984.1	hyfI	25	17	0.9867	8	6.184447746453664	0.1115	0.7578	1.3475158742949922	-0.556145115108933	0.0359633271326521	0.021811167788019628	hydrogenase 4 Fe-S subunit	759	Energy production and conversion
NP_416986.4	hyfR	50	44	0.834	17	12.534254615812822	0.0329	0.9306	-0.45110204299818013	-1.2301157078419707	-0.6942516431717588	-1.1584680000512162	putative 2-component regulator%2C interaction with sigma 54	2013	Transcription
NP_416986.4	hyfR	50	44	0.834	17	12.534254615812822	0.0329	0.9306	-0.45110204299818013	-1.2301157078419707	-0.6942516431717588	-1.1584680000512162	putative 2-component regulator%2C interaction with sigma 54	2013	Signal Transduction
NP_416987.1	focB	20	19	0.6772	1	3.3532353812903772	0.8864	0.0216	-0.4749244409438267	NaN	NaN	NaN	probable formate transporter %28formate channel 2%29	849	Inorganic ion transport and metabolism
NP_416990.1	yfgD	8	8	0.6006	1	1.7961467638449675	0.5773	0.1115	-1.2143847928447513	NaN	NaN	NaN	putative oxidoreductase	360	Inorganic ion transport and metabolism
NP_416992.1	uraA	39	28	0.9853	9	6.815959234655582	0.1181	0.7797	1.3792413775861208	1.430106425415802	-1.1388103078765843	1.0295193493070114	uracil transport	1290	Nucleotide metabolism and transport
NP_416993.2	upp	21	14	0.9836	4	4.748666799391522	0.5449	0.2295	0.0	-0.19156064311781373	-0.5666192435149915	-0.740789035810753	ds2479	627	Nucleotide metabolism and transport
NP_416994.1	purM	23	23	0.5598	4	5.073914571252108	0.6143	0.191	-1.1427606115827853	-0.14680821140086248	-0.5741582359712295	0.9439250129109231	phosphoribosylaminoimidazole synthetase %3D AIR synthetase	1038	Nucleotide metabolism and transport
NP_416995.1	purN	13	14	0.4436	0	2.4073695859327158	0.9464	0.0	-1.4445831271147864	NaN	NaN	NaN	ds2481	639	Nucleotide metabolism and transport
NP_416996.1	ppk	41	46	0.2616	9	10.10439934924093	0.5871	0.2629	0.0	-0.4401784660945147	-1.1574619243099205	-1.080952093737498	polyphosphate kinase	2067	Inorganic ion transport and metabolism
NP_416997.1	ppx	28	34	0.1554	4	5.608286141415934	0.7023	0.1424	-0.9849334322522154	-0.12422987785059168	-0.591516289061385	-0.7062844837926001	ds2483	1542	Nucleotide metabolism and transport
NP_416997.1	ppx	28	34	0.1554	4	5.608286141415934	0.7023	0.1424	-0.9849334322522154	-0.12422987785059168	-0.591516289061385	-0.7062844837926001	ds2483	1542	Inorganic ion transport and metabolism
NP_417004.1	xseA	21	30	0.0351	7	5.390059741536261	0.125	0.7353	-0.31300904334975804	-0.3987609427844423	-1.310660296914554	-0.8468053350837057	ds2490	1371	Replication and repair
NP_417008.1	yfgM	13	14	0.4886	0	2.4071973813948695	0.9502	0.0	-1.5013096564999224	NaN	NaN	NaN	ds2494	621	Function Unknown
NP_417009.1	hisS	18	28	0.0191	3	3.29906122307672	0.4254	0.3046	0.5107505871508915	-0.05392720664458567	-0.2936655823482481	2.5054725255765464	histidine tRNA synthetase	1275	Translation
NP_417013.1	ndk	8	9	0.3731	2	1.3530903181910405	0.1261	0.5888	0.0	NaN	NaN	NaN	nucleoside diphosphate kinase	432	Nucleotide metabolism and transport
NP_417014.1	pbpC	43	51	0.1221	18	10.164348399638405	8.0E-4	0.9979	1.9455053353171063	-0.41867902186049494	0.3175580152012843	-0.005680360790534081	penicillin binding protein 1C %28PBP 1C%29	2313	Cell wall/membrane/envelop biogenesis
NP_417015.1	yfhM	75	110	1.0E-4	24	19.775551507084664	0.0833	0.8648	1.1755273996675641	0.8524992971214993	1.8038327744958147	-0.22819763173287447	ds2501	4962	General Functional Prediction only
NP_417016.4	sseA	13	19	0.088	3	4.225281228613825	0.6819	0.1231	0.36613715542369607	-0.08808503902805301	-0.31312399214528525	-0.41692842425529	putative thiosulfate sulfurtransferase	846	Inorganic ion transport and metabolism
NP_417018.4	pepB	27	28	0.4397	11	6.128931375131286	0.004	0.9855	1.1039758587552668	-0.8548354496019938	-0.10172110885196069	-0.3141882922447915	putative peptidase	1284	Amino Acid metabolism and transport
NP_417020.1	fdx	9	7	0.8017	1	1.7382218108364154	0.5526	0.1213	-0.8874868598176292	NaN	NaN	NaN	%5B2FE-2S%5D ferredoxin%2C electron carrer protein	336	Energy production and conversion
NP_417021.1	hscA	39	41	0.4132	6	8.429217090056797	0.801	0.0921	0.24250424102675072	-0.21037608105886307	-0.009743180702666946	0.5469860337822141	DnaK-homologue chaperone Hsc66	1851	Post-translational modification, protein turnover, chaperone functions
NP_417022.1	hscB	6	11	0.0476	3	1.290861319547194	0.0104	0.9062	2.092330252233932	NaN	NaN	-0.41461257346779773	ds2508	516	Post-translational modification, protein turnover, chaperone functions
NP_417023.1	iscA	1	7	0.0031	0	0.06553072999958616	0.0687	0.0	0.0	NaN	NaN	NaN	ds2509	324	Function Unknown
NP_417024.1	iscU	13	8	0.9625	2	2.0727041353038715	0.3399	0.3392	-0.8815094590449565	NaN	NaN	NaN	ds2510	387	Energy production and conversion
NP_417028.1	suhB	18	18	0.5876	5	4.219814838509879	0.1946	0.5794	1.0168822371426502	-0.2557253235938671	0.4385592049421648	0.20714754940122526	inositol-1-monophosphatase	804	Carbohydrate metabolism and transport
NP_417029.4	yfhR	23	19	0.8754	8	5.474300411204706	0.0507	0.8705	0.41887705971565553	-0.5432276969293579	-0.7817371076764028	0.8097216578338723	putative enzyme %283.4.-%29	855	General Functional Prediction only
NP_417030.2	csiE	21	28	0.078	7	5.351827933672462	0.1141	0.7463	-0.31266610352699986	-0.29828999373527265	0.5760531577577451	0.8206044392528202	ds2516	1281	Transcription
NP_417031.1	hcaT	26	25	0.6204	3	4.519071759858161	0.6962	0.1318	0.3235796091066318	-0.06093742254992032	2.9573153425175343	-0.4074655465702488	MFS %28major facilitator superfamily%29 transporter	1140	Carbohydrate metabolism and transport
NP_417031.1	hcaT	26	25	0.6204	3	4.519071759858161	0.6962	0.1318	0.3235796091066318	-0.06093742254992032	2.9573153425175343	-0.4074655465702488	MFS %28major facilitator superfamily%29 transporter	1140	Amino Acid metabolism and transport
NP_417031.1	hcaT	26	25	0.6204	3	4.519071759858161	0.6962	0.1318	0.3235796091066318	-0.06093742254992032	2.9573153425175343	-0.4074655465702488	MFS %28major facilitator superfamily%29 transporter	1140	Inorganic ion transport and metabolism
NP_417031.1	hcaT	26	25	0.6204	3	4.519071759858161	0.6962	0.1318	0.3235796091066318	-0.06093742254992032	2.9573153425175343	-0.4074655465702488	MFS %28major facilitator superfamily%29 transporter	1140	General Functional Prediction only
NP_417032.1	hcaR	19	20	0.4905	6	4.830564104417535	0.1673	0.6619	0.0	-0.2742150893320609	-0.0459361228610814	-0.3452502363228035	transcriptional activator of hca cluster%7Ecompletely contained in another CDS	891	Transcription
NP_417035.1	hcaC	7	7	0.5868	3	2.090535011565506	0.08	0.6644	0.9704594100300976	NaN	-0.304577523852765	-0.36045874725765886	ferredoxin subunit of phenylpropionate dioxygenase	321	Inorganic ion transport and metabolism
NP_417035.1	hcaC	7	7	0.5868	3	2.090535011565506	0.08	0.6644	0.9704594100300976	NaN	-0.304577523852765	-0.36045874725765886	ferredoxin subunit of phenylpropionate dioxygenase	321	General Functional Prediction only
NP_417036.1	hcaB	20	18	0.7466	7	5.1342193132708	0.0874	0.7888	1.4448260542792917	-0.40971185797230986	-0.45508032018864697	-0.14311058272602215	ds2523	813	Lipid metabolism
NP_417036.1	hcaB	20	18	0.7466	7	5.1342193132708	0.0874	0.7888	1.4448260542792917	-0.40971185797230986	-0.45508032018864697	-0.14311058272602215	ds2523	813	Secondary Structure
NP_417036.1	hcaB	20	18	0.7466	7	5.1342193132708	0.0874	0.7888	1.4448260542792917	-0.40971185797230986	-0.45508032018864697	-0.14311058272602215	ds2523	813	General Functional Prediction only
NP_417037.1	hcaD	25	26	0.4203	6	5.331620409146602	0.251	0.5611	0.5239866694540048	-0.24745835374123187	-1.0490928663339247	-0.3720907590659654	ferredoxin reductase subunit of phenylpropionate dioxygenase	1203	General Functional Prediction only
NP_417038.4	yphA	12	9	0.8685	1	2.687508866565907	0.8022	0.0375	-1.4392985290987232	NaN	NaN	NaN	ds2525	423	Function Unknown
NP_417039.1	yphB	12	19	0.0379	2	3.244824144203343	0.7143	0.0808	-1.3353454872123758	NaN	NaN	NaN	ds2526	873	Carbohydrate metabolism and transport
NP_417040.2	yphC	21	23	0.3423	8	5.164669108177802	0.0324	0.9037	1.7892688661204583	-0.4920757686359903	-0.05293752198031187	2.0071913737136087	putative oxidoreductase	1062	Amino Acid metabolism and transport
NP_417040.2	yphC	21	23	0.3423	8	5.164669108177802	0.0324	0.9037	1.7892688661204583	-0.4920757686359903	-0.05293752198031187	2.0071913737136087	putative oxidoreductase	1062	General Functional Prediction only
NP_417041.1	yphD	23	22	0.6381	2	3.3973565733109634	0.69	0.1226	-1.305393527955846	NaN	NaN	NaN	putative transport system permease protein	999	Carbohydrate metabolism and transport
NP_417042.1	yphE	31	33	0.3683	5	6.105902770200395	0.6048	0.2152	0.6531313194032865	-0.15847023045850667	0.592071788262439	-0.9887120558753374	putative ATP-binding component of a transport system	1512	Carbohydrate metabolism and transport
NP_417043.1	yphF	25	22	0.8122	3	5.231829802145068	0.8158	0.0633	-0.44748219227822683	-0.06723012347722739	-0.30945233802140243	-0.40043226237530133	putative LACI-type transcriptional regulator	984	Carbohydrate metabolism and transport
NP_417045.4	yphH	35	26	0.9706	5	8.084209420206133	0.876	0.0521	-1.6750638715086958	-0.2268430709003604	-0.8126881906408515	0.19772346600651097	putative NAGC-like transcriptional regulator	1194	Transcription
NP_417045.4	yphH	35	26	0.9706	5	8.084209420206133	0.876	0.0521	-1.6750638715086958	-0.2268430709003604	-0.8126881906408515	0.19772346600651097	putative NAGC-like transcriptional regulator	1194	Carbohydrate metabolism and transport
NP_417046.1	glyA	21	28	0.0973	7	4.398845229595411	0.0348	0.8973	1.7635805494680072	-0.37225731713770954	-1.2861065639496447	0.5388517160073298	ds2533	1254	Amino Acid metabolism and transport
NP_417048.1	glnB	11	7	0.9397	0	1.2089154566122284	0.7182	0.0	-0.9482992761901549	NaN	NaN	NaN	ds2535	339	Amino Acid metabolism and transport
NP_417056.2	yfhH	18	19	0.486	3	3.8978118971761226	0.5839	0.1868	0.40394190182774964	-0.06494068546790645	-0.29003439099845785	-0.3967261860107793	ds2543	849	Transcription
NP_417057.1	yfhL	8	6	0.8911	3	2.2355295170496055	0.1312	0.6124	0.8665130032846913	-0.13071095572406408	-0.3144697263508821	-0.4632522114807164	ds2544	261	Energy production and conversion
NP_417058.1	acpS	9	8	0.6673	5	1.5082219183510546	4.0E-4	0.9959	0.3714720329637249	1.3158199823824783	0.1997741204379198	0.8114876575010885	CoA:apo-%5Bacyl-carrier-protein%5D pantetheinephosphotransferase	381	Lipid metabolism
NP_417059.1	pdxJ	14	16	0.3356	5	3.6735709717246827	0.0967	0.7361	1.2914950501381974	-0.26978759899433963	0.3827868279165456	-0.986271341158142	pyridoxine biosynthesis	732	Coenzyme metabolism
NP_417060.1	recO	6	16	0.0022	0	0.4473341952700033	0.366	0.0	0.0	NaN	NaN	NaN	protein interacts with RecR and possibly RecF proteins	729	Replication and repair
NP_417061.1	era	26	20	0.9383	7	4.25772499519284	0.0374	0.9008	1.7619286403853636	-0.3890714528356785	-0.4089149922032707	-0.8459544515349942	GTP-binding protein	906	General Functional Prediction only
NP_417062.1	rnc	13	15	0.344	2	2.813228969348764	0.5729	0.15	-0.7642340860742584	NaN	NaN	NaN	RNase III%2C ds RNA	681	Transcription
NP_417063.1	lepB	24	21	0.7652	6	5.752656301630535	0.3356	0.455	-0.44845767310298784	-0.304642296334106	2.2612468726236146	-0.41791214602801313	ds2551	975	Intracellular trafficing and secretion
NP_417064.1	lepA	42	40	0.6831	17	11.989901422496573	0.0191	0.9554	0.9099985681268586	-0.40981436080310574	2.0947556639115175	-1.0529653684968858	GTP-binding elongation factor%2C may be inner membrane protein	1800	Cell wall/membrane/envelop biogenesis
NP_417065.1	rseC	10	10	0.5063	4	1.6893754269341668	0.0106	0.9415	2.2957886282917257	-0.2632167594332311	-0.6276243271584611	-0.7881604261761118	sigma-E factor%2C negative regulatory protein	480	Signal Transduction
NP_417066.1	rseB	15	21	0.0842	4	3.6800882789145803	0.2749	0.4653	0.0	-0.09635609672387027	1.2917389813319136	-0.7059568971553349	regulates activity of sigma-E factor	957	Signal Transduction
NP_417067.1	rseA	6	14	0.0066	1	0.9513126255266345	0.2364	0.345	-0.7321957827709361	NaN	NaN	NaN	sigma-E factor%2C negative regulatory protein	651	Signal Transduction
NP_417068.1	rpoE	15	13	0.8055	1	3.391813618472424	0.9172	0.0103	-1.853189739395545	NaN	NaN	NaN	RNA polymerase%2C sigma-E factor%3B heat shock and oxidative stress	576	Transcription
NP_417069.1	nadB	33	36	0.3464	6	7.624220401439003	0.6957	0.1535	0.0	-0.2401056204033377	-0.002762029796464903	-1.308266054607183	quinolinate synthetase%2C B protein	1623	Coenzyme metabolism
NP_417071.1	srmB	24	29	0.1604	6	5.277498805584226	0.2349	0.5641	0.5611059506954017	-0.2220936194886829	-1.0658321186331423	0.6218116799892224	ds2559	1335	Replication and repair
NP_417071.1	srmB	24	29	0.1604	6	5.277498805584226	0.2349	0.5641	0.5611059506954017	-0.2220936194886829	-1.0658321186331423	0.6218116799892224	ds2559	1335	Transcription
NP_417071.1	srmB	24	29	0.1604	6	5.277498805584226	0.2349	0.5641	0.5611059506954017	-0.2220936194886829	-1.0658321186331423	0.6218116799892224	ds2559	1335	Translation
NP_417072.4	yfiE	14	19	0.1039	4	2.897199064707992	0.1228	0.6879	1.2239647644234508	-0.07768921213457862	-0.6194815349724649	1.155737563484499	putative transcriptional regulator LYSR-type	882	Transcription
NP_417075.1	ung	11	15	0.1467	3	2.08375719456785	0.1191	0.6621	1.2320439802823113	-0.08025322242841759	-0.2843225274417971	-0.41692842425529003	ds2563	690	Replication and repair
NP_417076.1	yfiF	13	23	0.0106	5	4.000775908175198	0.1488	0.6421	0.6969011872672158	-0.10300659574537926	0.5230532377442887	0.09456558319427197	ds2564	1038	Translation
NP_417077.1	trxC	15	9	0.9832	5	3.086846458066434	0.0458	0.8428	1.422129198178098	-0.338649998568101	0.5138238117148732	0.11100982882322703	putative thioredoxin-like protein	420	Post-translational modification, protein turnover, chaperone functions
NP_417077.1	trxC	15	9	0.9832	5	3.086846458066434	0.0458	0.8428	1.422129198178098	-0.338649998568101	0.5138238117148732	0.11100982882322703	putative thioredoxin-like protein	420	Energy production and conversion
NP_417078.4	yfiP	10	15	0.0786	2	1.9504075134395022	0.303	0.3676	0.0	NaN	NaN	NaN	ds2566	699	Function Unknown
NP_417080.4	pssA	32	30	0.6958	9	7.513478003996196	0.1756	0.6824	1.2070059749674773	-0.5424931208324504	0.7808371035548815	-1.1015348572555264	phosphatidylserine synthase%3B phospholipid synthesis	1356	Lipid metabolism
NP_417081.2	yfiM	5	7	0.262	1	1.2227744323226433	0.3544	0.1854	-0.8913569893590009	NaN	NaN	NaN	ds2569	324	General Functional Prediction only
NP_417082.1	kgtP	24	29	0.2035	3	3.0386630663472642	0.3549	0.397	0.8815275373964734	-0.059261638488038185	-0.3256711990599056	-0.42450147099718305	alpha-ketoglutarate permease	1299	Carbohydrate metabolism and transport
NP_417082.1	kgtP	24	29	0.2035	3	3.0386630663472642	0.3549	0.397	0.8815275373964734	-0.059261638488038185	-0.3256711990599056	-0.42450147099718305	alpha-ketoglutarate permease	1299	Amino Acid metabolism and transport
NP_417082.1	kgtP	24	29	0.2035	3	3.0386630663472642	0.3549	0.397	0.8815275373964734	-0.059261638488038185	-0.3256711990599056	-0.42450147099718305	alpha-ketoglutarate permease	1299	Inorganic ion transport and metabolism
NP_417082.1	kgtP	24	29	0.2035	3	3.0386630663472642	0.3549	0.397	0.8815275373964734	-0.059261638488038185	-0.3256711990599056	-0.42450147099718305	alpha-ketoglutarate permease	1299	General Functional Prediction only
NP_417083.1	clpB	62	57	0.7908	11	15.848493490823964	0.925	0.0338	-1.2669844874583986	-0.5422494752014857	-0.2674814684630472	1.5125544673127396	heat shock protein	2574	Post-translational modification, protein turnover, chaperone functions
NP_417084.1	yfiH	7	16	0.0054	1	2.225545362811868	0.7336	0.0496	-0.8680788740053872	NaN	NaN	NaN	ds2572	732	Function Unknown
NP_417092.1	aroF	23	24	0.4944	9	6.033215432113003	0.0328	0.9063	1.822191687590515	2.8220188702394746	0.037277245334993894	-0.49480297466666157	3-deoxy-D-arabinoheptulosonate-7-phosphate synthase %28DAHP synthetase%2C tyrosine repressible%29	1071	Amino Acid metabolism and transport
NP_417096.1	yfiB	8	11	0.2383	1	1.8278708358553688	0.5911	0.1186	0.0	NaN	NaN	NaN	putative outer membrane protein	483	Cell wall/membrane/envelop biogenesis
NP_417097.1	rplS	6	8	0.3298	0	0.5815859060623413	0.4648	0.0	-1.2065116672709915	NaN	NaN	NaN	ds2584	348	Translation
NP_417098.1	trmD	16	17	0.46	3	3.9010144772510795	0.5936	0.1794	0.0	-0.09947864498431983	-0.3517234628425832	-0.42564921023908714	tRNA methyltransferase%3B tRNA %28guanine-7-%29-methyltransferase	768	Translation
NP_417099.4	rimM	18	12	0.9719	7	4.767296900685996	0.0493	0.8568	1.2217245341886294	1.5579424570440774	0.39481272346380086	1.2010225638067475	ds2586	549	Translation
NP_417100.1	rpsP	8	5	0.913	4	2.416310551969116	0.037	0.8237	1.6118270252131695	-0.21170361411126576	-0.6978109691735124	-0.600399730915671	ds2587	249	Translation
NP_417101.1	ffh	19	30	0.0141	6	4.064542162699979	0.0614	0.8291	0.5406478028926824	-0.2203330231363257	-0.04067234975102164	0.6217689824718523	GTP-binding export factor binds to signal sequence%2C GTP and RNA	1362	Intracellular trafficing and secretion
NP_417102.4	ypjD	19	17	0.7065	1	3.4864764594999937	0.9024	0.017	0.0	NaN	NaN	NaN	ds2589	792	General Functional Prediction only
NP_417104.1	grpE	13	13	0.5589	4	3.5022614613487852	0.2211	0.5125	0.6943260161836322	-0.24100473479239998	0.9782777319767642	-0.6658246118271678	phage lambda replication%3B host DNA synthesis%3B heat shock protein%3B protein repair	594	Post-translational modification, protein turnover, chaperone functions
YP_026172.1	recN	34	37	0.3578	9	8.142492402702926	0.2675	0.5794	-0.6656479168356139	1.315963733905555	-0.015613540496271157	5.453412668302079	protein used in recombination and DNA repair	1662	Replication and repair
NP_417110.1	smpB	6	11	0.073	1	1.0025638404389328	0.2185	0.2527	0.0	NaN	NaN	NaN	small protein B	483	Post-translational modification, protein turnover, chaperone functions
NP_417111.1	intA	28	27	0.5958	4	5.171141443214653	0.6314	0.1785	-0.5509554542504376	-0.10150902241995743	1.3544857546864948	-0.704400686938349	prophage CP4-57 integrase	1242	Replication and repair
NP_417113.1	alpA	7	5	0.9159	1	1.1935767576203538	0.3464	0.2476	0.0	NaN	NaN	NaN	prophage CP4-57 regulatory protein alpA	213	Transcription
NP_417116.1	yfjK	54	48	0.8251	16	14.006971637503533	0.1968	0.6971	1.191904094998998	-1.0507689128034683	-1.4625646129198628	-0.793380528262012	ds2603	2190	General Functional Prediction only
YP_026173.1	yfjP	20	19	0.649	4	5.036171967112642	0.6066	0.1973	0.6840207068700499	-0.13878820164887007	-0.5856936917975334	-0.7505342127704602	putative GTP-binding protein	864	General Functional Prediction only
NP_417123.1	yfjR	15	15	0.5151	0	4.424068910765199	0.9967	0.0	-2.3766687145209735	NaN	NaN	NaN	ds2610	702	Transcription
NP_417131.1	yfjY	10	11	0.4965	0	2.68781954276339	0.9727	0.0	-2.2883622282143588	NaN	NaN	NaN	putative DNA repair protein	483	Replication and repair
NP_417134.2	ypjA	101	101	0.5107	9	16.3756262597106	0.9854	0.0049	-1.6573251009527812	-0.3007384030897437	-0.5028707990783388	1.6485670287758512	putative ATP-binding component of a transport system	4581	Cell wall/membrane/envelop biogenesis
NP_417134.2	ypjA	101	101	0.5107	9	16.3756262597106	0.9854	0.0049	-1.6573251009527812	-0.3007384030897437	-0.5028707990783388	1.6485670287758512	putative ATP-binding component of a transport system	4581	Intracellular trafficing and secretion
NP_417147.1	gabD	32	32	0.5467	2	5.804413098827122	0.9624	0.0083	-1.9699385364237	NaN	NaN	NaN	succinate-semialdehyde dehydrogenase%2C NADP-dependent activity	1449	Energy production and conversion
NP_417148.1	gabT	34	28	0.8929	11	6.454440798733632	0.0138	0.9676	2.1552387210929704	0.48017438987901295	-0.7140705216950622	-1.050748713265992	4-aminobutyrate aminotransferase activity	1281	Amino Acid metabolism and transport
NP_417149.1	gabP	43	31	0.9898	5	6.21153976461931	0.6141	0.2252	-0.8444186510029202	-0.18589889334844742	-0.8285277522336435	-1.0175312778107768	transport permease protein of gamma-aminobutyrate	1401	Amino Acid metabolism and transport
NP_417151.1	ygaU	10	10	0.5954	2	2.1494803695654703	0.3634	0.2845	-0.7213512507631208	NaN	NaN	NaN	ds2633	450	Function Unknown
NP_417152.1	yqaE	4	3	0.736	0	0.5850936706339178	0.4738	0.0	-1.267588772116274	NaN	NaN	NaN	ds2634	159	Function Unknown
NP_417153.1	ygaV	7	7	0.6633	0	0.9053884524010433	0.6385	0.0	-1.1685933804953068	NaN	NaN	NaN	ds2635	300	Transcription
NP_417154.1	ygaP	12	11	0.628	2	2.6006427449361924	0.5071	0.2179	0.0	NaN	NaN	NaN	ds2636	525	Inorganic ion transport and metabolism
NP_417155.1	stpA	5	9	0.0956	1	0.7165082198937371	0.1449	0.4604	0.0	NaN	NaN	NaN	DNA-binding protein%3B H-NS-like protein%3B chaperone activity%3B RNA splicing%3F	405	General Functional Prediction only
NP_417158.4	ygaM	3	7	0.0514	0	0.17913032810839508	0.1667	0.0	0.0	NaN	NaN	NaN	ds2640	330	Function Unknown
NP_417159.1	nrdH	7	5	0.8367	2	2.2226099869725995	0.3968	0.2667	0.0	NaN	NaN	NaN	glutaredoxin-like protein%3B hydrogen donor	246	Post-translational modification, protein turnover, chaperone functions
NP_417160.1	nrdI	6	9	0.1766	1	0.8352104029390998	0.1993	0.393	0.8470503287714793	NaN	NaN	NaN	ds2642	411	Nucleotide metabolism and transport
NP_417161.1	nrdE	39	47	0.105	4	5.636555576007635	0.6961	0.1421	-1.2679515033637403	-0.09258516135360442	1.401680344158011	-0.7115801869414489	ds2643	2145	Nucleotide metabolism and transport
NP_417162.1	nrdF	18	21	0.264	3	3.873836359203461	0.5794	0.1879	-1.0333779175285944	-0.06336925635197813	-0.35476747874075165	-0.3958817058710725	ribonucleoside-diphosphate reductase 2%2C beta chain%2C frag	960	Nucleotide metabolism and transport
NP_417163.1	proV	32	26	0.8903	4	7.224017417840502	0.906	0.0292	-0.8237997122448086	-0.11609447196745551	-0.5721513060045015	-0.6915659428632704	ATP-binding component of transport system for glycine%2C betaine and proline	1203	Amino Acid metabolism and transport
NP_417164.1	proW	32	23	0.9741	8	6.58020707584729	0.1768	0.6819	0.0	-0.534654779365501	-0.8074113516128061	0.6230893091881634	high-affinity transport system for glycine betaine and proline%3B membrane component of ABC superfamily	1065	Amino Acid metabolism and transport
NP_417165.1	proX	15	22	0.0607	6	4.076326031330364	0.0624	0.8278	1.4579567054964426	-0.36051279082656856	-1.0696524854988012	-0.5456994223081699	high-affinity transport system for glycine betaine and proline%3B periplasmic-binding component of ABC superfamily	993	Amino Acid metabolism and transport
NP_417167.1	ygaZ	16	16	0.5308	1	2.4353391426998536	0.7509	0.0585	-1.4631847934333175	NaN	NaN	NaN	ds2649	738	Amino Acid metabolism and transport
NP_417170.1	emrA	25	26	0.4728	3	5.859888780923441	0.8984	0.0327	0.0	-0.05392720664458644	-0.3217123065879186	2.2601381856436413	multidrug resistance secretion protein	1173	Defense mechanisms
NP_417171.1	emrB	47	34	0.991	10	8.08121050185298	0.1635	0.7272	1.2661247145262398	0.9646951942966481	-0.9033400927135347	-0.09778536484480557	multidrug resistance%3B probably membrane translocase	1539	Carbohydrate metabolism and transport
NP_417171.1	emrB	47	34	0.991	10	8.08121050185298	0.1635	0.7272	1.2661247145262398	0.9646951942966481	-0.9033400927135347	-0.09778536484480557	multidrug resistance%3B probably membrane translocase	1539	Amino Acid metabolism and transport
NP_417171.1	emrB	47	34	0.991	10	8.08121050185298	0.1635	0.7272	1.2661247145262398	0.9646951942966481	-0.9033400927135347	-0.09778536484480557	multidrug resistance%3B probably membrane translocase	1539	Inorganic ion transport and metabolism
NP_417171.1	emrB	47	34	0.991	10	8.08121050185298	0.1635	0.7272	1.2661247145262398	0.9646951942966481	-0.9033400927135347	-0.09778536484480557	multidrug resistance%3B probably membrane translocase	1539	General Functional Prediction only
NP_417172.1	luxS	11	11	0.5309	5	2.7739769915132317	0.0174	0.9185	1.6518106244884312	-0.27811199745538373	-0.8490800500032218	0.10867263844078176	ds2654	516	Signal Transduction
NP_417173.1	gshA	35	34	0.5853	8	7.303952113600057	0.2824	0.552	-0.6944283266146839	-0.4295613721442216	-0.7443134589846895	-0.01780893185019638	ds2655	1557	Coenzyme metabolism
NP_417174.1	yqaA	5	9	0.0694	1	0.8923189518586059	0.1986	0.3481	-0.7293272853662476	NaN	NaN	NaN	ds2656	429	Function Unknown
NP_417175.1	yqaB	13	12	0.6268	3	3.109676024748562	0.3738	0.3307	0.0	-0.07961976914133295	-0.24925624895285636	-0.4618185937052546	putative phosphatase	567	General Functional Prediction only
NP_417176.1	csrA	5	4	0.7831	1	0.9160182896796605	0.2179	0.3314	-0.7427851950947718	NaN	NaN	NaN	carbon storage regulator%3B controls glycogen synthesis%2C gluconeogenesis%2C cell size and surface properties	186	Signal Transduction
NP_417177.1	alaS	52	58	0.2107	14	14.005949411018477	0.4233	0.4347	-0.7335276274749699	-0.8269208554846692	-0.2527950466086987	-0.6887184102144511	ds2659	2631	Translation
NP_417179.1	recA	30	23	0.9371	7	5.31359224496454	0.1285	0.7447	1.288272593656218	-0.39776164446844314	-1.3224687533721373	-0.07049879196337237	DNA strand exchange and renaturation%2C DNA-dependent ATPase%2C DNA- and ATP-dependent coprotease	1062	Replication and repair
NP_417181.1	mltB	13	24	0.0063	5	3.296071401985215	0.045	0.8271	1.503174427568934	-0.2517358705717671	-0.8105003914692983	0.17531937219312846	ds2663	1086	Cell wall/membrane/envelop biogenesis
YP_026180.1	srlA	11	12	0.3955	1	2.07915160791452	0.6639	0.086	-1.308270377125653	NaN	NaN	NaN	PTS system%2C glucitol%2Fsorbitol-specific IIC component%2C one of two	564	Carbohydrate metabolism and transport
YP_026181.1	srlE	23	21	0.7117	2	3.6378131559916325	0.7386	0.0911	-1.1552976561753596	NaN	NaN	NaN	PTS system%2C glucitol%2Fsorbitol-specific IIB component and second of two IIC components	960	Carbohydrate metabolism and transport
NP_417184.1	srlB	9	8	0.6972	1	1.94872048447619	0.6419	0.0814	0.4474911538409517	NaN	NaN	NaN	PTS system%2C glucitol%2Fsorbitol-specific enzyme IIA component	372	Carbohydrate metabolism and transport
NP_417185.1	srlD	17	17	0.5413	5	3.7502863944572327	0.1236	0.7008	-0.36897267943144035	-0.3395247610752643	-0.8000553182427346	0.11085913370948404	glucitol %28sorbitol%29-6-phosphate dehydrogenase	780	Lipid metabolism
NP_417185.1	srlD	17	17	0.5413	5	3.7502863944572327	0.1236	0.7008	-0.36897267943144035	-0.3395247610752643	-0.8000553182427346	0.11085913370948404	glucitol %28sorbitol%29-6-phosphate dehydrogenase	780	Secondary Structure
NP_417185.1	srlD	17	17	0.5413	5	3.7502863944572327	0.1236	0.7008	-0.36897267943144035	-0.3395247610752643	-0.8000553182427346	0.11085913370948404	glucitol %28sorbitol%29-6-phosphate dehydrogenase	780	General Functional Prediction only
NP_417187.1	srlR	21	17	0.8762	8	5.153223424067993	0.0327	0.9071	1.8925815689059478	-0.6103059086839742	-0.7726013565689721	-0.02743360527323137	regulator for gut %28srl%29%2C glucitol operon	774	Transcription
NP_417187.1	srlR	21	17	0.8762	8	5.153223424067993	0.0327	0.9071	1.8925815689059478	-0.6103059086839742	-0.7726013565689721	-0.02743360527323137	regulator for gut %28srl%29%2C glucitol operon	774	Carbohydrate metabolism and transport
NP_417192.1	hypF	32	50	0.0029	3	7.930607223857251	0.9865	0.0025	-2.5026137292053816	-0.0520292129991871	-0.3245431442187418	-0.4210509405211778	transcriptional regulatory protein	2253	Post-translational modification, protein turnover, chaperone functions
NP_417193.1	hydN	7	12	0.0831	2	1.8382745365786985	0.2599	0.3918	0.0	NaN	NaN	NaN	involved in electron transport from formate to hydrogen%2C Fe-S centers	528	Energy production and conversion
NP_417194.2	ascG	24	22	0.699	6	5.584851316855756	0.3011	0.4964	0.0	-0.3178110475669989	-1.0635818822605727	0.5045242101616481	ascBF operon repressor	1011	Transcription
NP_417196.1	ascB	25	31	0.1239	4	5.95920656129435	0.7815	0.0832	-1.453569630492573	-0.13031472749061623	-0.5779366598099304	0.9217573478730468	6-phospho-beta-glucosidase%3B cryptic	1425	Carbohydrate metabolism and transport
NP_417197.1	hycI	12	10	0.7662	1	2.77650965039191	0.8454	0.0253	-1.6879481358419712	NaN	NaN	NaN	protease involved in processing C-terminal end of the large subunit of hydrogenase 3	471	Energy production and conversion
NP_417199.1	hycG	20	17	0.8252	6	3.917192514014676	0.05	0.8524	1.5234434004112658	-0.33952476107526347	0.08773283181068817	0.5271805386219961	hydrogenase activity	768	Energy production and conversion
NP_417200.1	hycF	9	12	0.2207	2	2.072863543942702	0.3318	0.3225	-0.6788728620528725	NaN	NaN	NaN	probable iron-sulfur protein of hydrogenase 3 %28part of FHL complex%29	543	Energy production and conversion
NP_417202.1	hycD	19	20	0.4241	1	2.9771918258225654	0.84	0.0322	-1.346253335154404	NaN	NaN	NaN	membrane-spanning protein of hydrogenase 3 %28part of FHL complex%29	924	Energy production and conversion
NP_417203.1	hycC	40	40	0.5087	7	7.608346205137462	0.5063	0.3231	-0.4240999573666955	-0.30946766642102325	0.4010717453777394	-0.13650861371787157	membrane-spanning protein of hydrogenase 3 %28part of FHL complex%29	1827	Energy production and conversion
NP_417203.1	hycC	40	40	0.5087	7	7.608346205137462	0.5063	0.3231	-0.4240999573666955	-0.30946766642102325	0.4010717453777394	-0.13650861371787157	membrane-spanning protein of hydrogenase 3 %28part of FHL complex%29	1827	Inorganic ion transport and metabolism
NP_417204.1	hycB	9	13	0.1135	2	1.7287257174399646	0.2236	0.4458	0.0	NaN	NaN	NaN	probable small subunit of hydrogenase-3%2C iron-sulfur protein %28part of formate hydrogenlyase %28FHL%29 complex%29	612	Energy production and conversion
NP_417206.1	hypA	10	8	0.8597	2	2.3777997682889516	0.4322	0.2493	-0.7189421021109039	NaN	NaN	NaN	pleiotrophic effects on 3 hydrogenase isozymes	351	General Functional Prediction only
NP_417207.1	hypB	18	19	0.4331	1	4.4263533780413775	0.9732	0.003	-0.9327319585669266	NaN	NaN	NaN	guanine-nucleotide binding protein%2C functions as nickel donor for large subunit of hydrogenase 3	873	Post-translational modification, protein turnover, chaperone functions
NP_417207.1	hypB	18	19	0.4331	1	4.4263533780413775	0.9732	0.003	-0.9327319585669266	NaN	NaN	NaN	guanine-nucleotide binding protein%2C functions as nickel donor for large subunit of hydrogenase 3	873	Transcription
NP_417208.1	hypC	6	6	0.599	1	1.1360939096556202	0.3133	0.2589	0.0	NaN	NaN	NaN	pleiotrophic effects on 3 hydrogenase isozymes	273	Post-translational modification, protein turnover, chaperone functions
NP_417209.1	hypD	19	25	0.1195	2	3.728643890045534	0.7813	0.0653	0.32145422165151083	NaN	NaN	NaN	pleiotrophic effects on 3 hydrogenase isozymes	1122	Post-translational modification, protein turnover, chaperone functions
NP_417210.2	hypE	20	22	0.3432	2	5.466903248991997	0.9639	0.0064	-2.1862380271326978	NaN	NaN	NaN	plays structural role in maturation of all 3 hydrogenases	1011	Post-translational modification, protein turnover, chaperone functions
NP_417211.1	fhlA	42	46	0.3034	10	9.167593492064231	0.286	0.5641	-0.3262622869174214	-0.5360705952634944	1.340082265395558	-1.5032047901948122	formate hydrogen-lyase transcriptional activator for fdhF%2C hyc and hyp operons	2079	Transcription
NP_417211.1	fhlA	42	46	0.3034	10	9.167593492064231	0.286	0.5641	-0.3262622869174214	-0.5360705952634944	1.340082265395558	-1.5032047901948122	formate hydrogen-lyase transcriptional activator for fdhF%2C hyc and hyp operons	2079	Signal Transduction
NP_417213.1	mutS	47	57	0.0939	10	10.435194843016887	0.4715	0.374	-0.37798607499092773	1.7891111074597204	2.4042430187415733	-0.5354494311744307	methyl-directed mismatch repair	2562	Replication and repair
NP_417214.1	pphB	17	14	0.8104	4	4.378231877979677	0.4628	0.2996	0.0	-0.17795834802125707	1.45503961919529	-0.7392969775693367	protein phosphatase 2	657	Signal Transduction
NP_417215.2	ygbI	22	17	0.924	3	5.4822250409783155	0.8635	0.0428	-1.5184880927873177	-0.06571254060962295	-0.3026131686377486	-0.40529429418257806	putative DEOR-type transcriptional regulator	768	Transcription
NP_417215.2	ygbI	22	17	0.924	3	5.4822250409783155	0.8635	0.0428	-1.5184880927873177	-0.06571254060962295	-0.3026131686377486	-0.40529429418257806	putative DEOR-type transcriptional regulator	768	Carbohydrate metabolism and transport
NP_417216.1	ygbJ	16	20	0.1925	4	2.4746633414353045	0.0625	0.7949	0.0	-0.1078546484379976	1.1440347484757243	-0.7356176018585601	putative dehydrogenase	909	Lipid metabolism
NP_417217.1	ygbK	17	26	0.0301	3	2.6663736536792184	0.2716	0.4878	0.0	-0.05202921299918564	-0.3194363906480908	-0.4404661709611456	ds2699	1167	Function Unknown
NP_417218.1	ygbL	12	14	0.3328	3	2.7359036417606877	0.2575	0.4418	0.6842235109259472	-0.09148021439576717	-0.30887002138186626	-0.4494967735601966	putative epimerase%2Faldolase	639	Carbohydrate metabolism and transport
NP_417219.1	ygbM	10	17	0.0308	2	3.221293421689225	0.6951	0.0955	0.0	NaN	NaN	NaN	ds2701	777	Carbohydrate metabolism and transport
NP_417220.1	ygbN	37	30	0.9247	4	6.709115557094658	0.8385	0.0682	0.23152698206049374	-0.12255948865029313	1.350380175882351	-0.7034196798282999	putative transport protein	1365	Carbohydrate metabolism and transport
NP_417220.1	ygbN	37	30	0.9247	4	6.709115557094658	0.8385	0.0682	0.23152698206049374	-0.12255948865029313	1.350380175882351	-0.7034196798282999	putative transport protein	1365	Amino Acid metabolism and transport
NP_417221.1	rpoS	21	22	0.4696	3	5.637752856499083	0.8839	0.0368	-1.6071649990273984	-0.0743630570471219	-0.3194363906480906	-0.40043226237530166	RNA polymerase%2C sigma S %28sigma38%29 factor%3B synthesis of many growth phase related proteins	993	Transcription
NP_417222.1	nlpD	24	25	0.4507	2	4.117630390465151	0.8236	0.0537	-1.4129776238451006	NaN	NaN	NaN	lipoprotein	1140	Cell wall/membrane/envelop biogenesis
NP_417223.1	pcm	12	14	0.3612	1	2.22900325414818	0.7084	0.0611	-1.387782473436074	NaN	NaN	NaN	ds2705	627	Post-translational modification, protein turnover, chaperone functions
NP_417227.1	ispD	12	16	0.194	2	2.7287630458093677	0.5417	0.1802	-1.1340392480320822	NaN	NaN	NaN	ds2709	711	Lipid metabolism
NP_417230.1	cysC	9	13	0.1192	5	2.6107224661001998	0.0069	0.9462	1.6185167721672653	-0.26667475351921827	-0.7876144281929671	0.72214343911272	ds2712	606	Inorganic ion transport and metabolism
NP_417231.1	cysN	30	31	0.4305	18	8.465722980163747	0.0	1.0	4.406648437808435	1.7476530334231286	2.2876500648429245	-0.26554408048339617	ATP-sulfurylase %28ATP:sulfate adenylyltransferase%29%2C subunit 1%2C probably a GTPase	1428	Inorganic ion transport and metabolism
NP_417232.1	cysD	21	20	0.6418	3	6.020570823708246	0.9255	0.0203	-0.967830775369323	-0.06723012347722743	-0.32152303273013144	2.5541734537035277	ATP:sulfurylase %28ATP:sulfate adenylyltransferase%29%2C subunit 2	909	Amino Acid metabolism and transport
NP_417232.1	cysD	21	20	0.6418	3	6.020570823708246	0.9255	0.0203	-0.967830775369323	-0.06723012347722743	-0.32152303273013144	2.5541734537035277	ATP:sulfurylase %28ATP:sulfate adenylyltransferase%29%2C subunit 2	909	Coenzyme metabolism
NP_417233.1	iap	15	23	0.0381	1	2.189581220695076	0.6912	0.0692	-1.3365377602063275	NaN	NaN	NaN	ds2715	1038	General Functional Prediction only
NP_417235.1	ygbT	25	20	0.8922	6	5.450589856234367	0.277	0.5256	0.0	-0.27241300690762954	0.04326194280079956	-0.3901783209661824	ds2717	918	Replication and repair
NP_417241.1	ygcB	48	59	0.0674	8	12.685597885863915	0.9336	0.0237	-1.397293522082585	-0.32678948852113493	-0.0967703775793895	0.6275762750650926	ds2723	2667	General Functional Prediction only
NP_417242.1	cysH	11	16	0.0927	3	2.216346584129231	0.1431	0.6153	0.0	NaN	-0.34322913254053694	-0.3646954718934139	ds2724	735	Amino Acid metabolism and transport
NP_417242.1	cysH	11	16	0.0927	3	2.216346584129231	0.1431	0.6153	0.0	NaN	-0.34322913254053694	-0.3646954718934139	ds2724	735	Coenzyme metabolism
NP_417243.1	cysI	38	38	0.5502	16	7.989066387359835	1.0E-4	0.9992	3.694208544991628	-0.37870454223582667	-1.0882693512722517	-0.8355730676697402	sulfite reductase%2C alpha subunit	1713	Inorganic ion transport and metabolism
NP_417244.1	cysJ	25	40	0.0043	4	7.25923263746816	0.9145	0.0292	-1.8439848727987185	-0.11158821050314469	-0.6027383677743137	-0.7303880607891059	sulfite reductase %28NADPH%29%2C flavoprotein beta subunit	1800	Inorganic ion transport and metabolism
NP_417246.4	ygcN	20	28	0.0533	4	3.887864002868284	0.3308	0.4121	0.561698754088494	-0.09148021439576769	-0.5588929971977872	4.150667215547156	ds2728	1272	Energy production and conversion
NP_417247.2	ygcO	4	6	0.298	0	0.4327885937922805	0.3758	0.0	0.0	NaN	NaN	NaN	ds2729	261	Energy production and conversion
NP_417248.1	ygcP	12	13	0.4862	1	1.917364241500135	0.5978	0.1139	-1.219292560702992	NaN	NaN	NaN	putative anti-terminator regulatory protein	576	Transcription
NP_417249.4	ygcQ	11	19	0.0235	1	2.351644044188901	0.7412	0.0507	-0.7767670984738877	NaN	NaN	NaN	putative flavoprotein	861	Energy production and conversion
NP_417250.4	ygcR	7	17	0.0029	2	1.8048855613600394	0.2529	0.4101	-0.6203216282343077	NaN	NaN	NaN	putative transport protein	780	Energy production and conversion
NP_417251.2	ygcS	29	29	0.5054	2	5.126447346122875	0.9244	0.017	-1.7385177279148794	NaN	NaN	NaN	putative transport protein	1338	Carbohydrate metabolism and transport
NP_417251.2	ygcS	29	29	0.5054	2	5.126447346122875	0.9244	0.017	-1.7385177279148794	NaN	NaN	NaN	putative transport protein	1338	Amino Acid metabolism and transport
NP_417251.2	ygcS	29	29	0.5054	2	5.126447346122875	0.9244	0.017	-1.7385177279148794	NaN	NaN	NaN	putative transport protein	1338	Inorganic ion transport and metabolism
NP_417251.2	ygcS	29	29	0.5054	2	5.126447346122875	0.9244	0.017	-1.7385177279148794	NaN	NaN	NaN	putative transport protein	1338	General Functional Prediction only
YP_026183.1	ygcU	39	32	0.9182	6	6.65491544917223	0.5151	0.3069	-0.4662544315204848	-0.2357242685175134	0.007692582037994916	1.4584258796115974	ds2734	1455	Energy production and conversion
NP_417254.4	ygcW	15	17	0.3195	3	3.7412684501765017	0.5665	0.1977	0.43332972190622226	-0.04362827650010474	-0.2934646577977677	-0.34938571381745703	putative oxidoreductase	786	Lipid metabolism
NP_417254.4	ygcW	15	17	0.3195	3	3.7412684501765017	0.5665	0.1977	0.43332972190622226	-0.04362827650010474	-0.2934646577977677	-0.34938571381745703	putative oxidoreductase	786	Secondary Structure
NP_417254.4	ygcW	15	17	0.3195	3	3.7412684501765017	0.5665	0.1977	0.43332972190622226	-0.04362827650010474	-0.2934646577977677	-0.34938571381745703	putative oxidoreductase	786	General Functional Prediction only
NP_417255.1	yqcE	37	28	0.9681	5	6.85000923477674	0.7201	0.1462	-0.42005066623232895	-0.18679193072179257	-0.8090696287996701	0.17908780818981437	putative transport protein	1278	Carbohydrate metabolism and transport
NP_417255.1	yqcE	37	28	0.9681	5	6.85000923477674	0.7201	0.1462	-0.42005066623232895	-0.18679193072179257	-0.8090696287996701	0.17908780818981437	putative transport protein	1278	Amino Acid metabolism and transport
NP_417255.1	yqcE	37	28	0.9681	5	6.85000923477674	0.7201	0.1462	-0.42005066623232895	-0.18679193072179257	-0.8090696287996701	0.17908780818981437	putative transport protein	1278	Inorganic ion transport and metabolism
NP_417255.1	yqcE	37	28	0.9681	5	6.85000923477674	0.7201	0.1462	-0.42005066623232895	-0.18679193072179257	-0.8090696287996701	0.17908780818981437	putative transport protein	1278	General Functional Prediction only
NP_417256.1	ygcE	33	33	0.5701	9	7.5733840484038994	0.1924	0.6673	1.1794356478470345	-0.5592427278019412	0.022388150160285634	-0.07509492323885067	putative kinase	1479	Carbohydrate metabolism and transport
NP_417258.4	ygcG	25	19	0.9323	4	4.866751899272663	0.5653	0.2203	0.0	-0.1384134963221687	-0.5924569935140473	-0.6827700499693932	ds2740	873	General Functional Prediction only
NP_417259.1	eno	40	29	0.9895	10	7.673186163968789	0.1052	0.7962	1.4119208231010245	-0.7129120934738239	0.766197193329921	-0.08267130299793898	ds2741	1299	Carbohydrate metabolism and transport
NP_417260.1	pyrG	40	36	0.7815	8	8.68150638122401	0.5173	0.3149	-0.41454603428308157	-0.4096671967878478	-0.8009401404205112	0.5579623990896982	ds2742	1638	Nucleotide metabolism and transport
NP_417261.1	mazG	20	17	0.7842	5	5.848031735943805	0.5603	0.2388	-0.544303836718672	-0.25652562320139505	-0.8525960919883323	0.28175437272908954	ds2743	792	General Functional Prediction only
NP_417264.1	relA	52	49	0.6862	8	9.79908349981867	0.6911	0.177	-1.0902060193516279	-0.34483054817928066	-0.8228596188946307	0.6433512724648986	%28p%29ppGpp synthetase I %28GTP pyrophosphokinase%29%3B regulation of RNA synthesis%3B stringent factor	2235	Signal Transduction
NP_417264.1	relA	52	49	0.6862	8	9.79908349981867	0.6911	0.177	-1.0902060193516279	-0.34483054817928066	-0.8228596188946307	0.6433512724648986	%28p%29ppGpp synthetase I %28GTP pyrophosphokinase%29%3B regulation of RNA synthesis%3B stringent factor	2235	Transcription
NP_417270.1	yqcA	9	10	0.4592	1	1.9883093839876613	0.6428	0.0809	-0.9021748244766167	NaN	NaN	NaN	ds2752	450	Energy production and conversion
NP_417272.1	yqcC	5	7	0.2451	1	2.2149032835039892	0.7561	0.0429	-0.9158065080249844	NaN	NaN	NaN	ds2754	330	Function Unknown
NP_417275.1	ygdH	29	30	0.4548	4	5.788222460582831	0.7404	0.1089	-1.32886409780232	-0.09896480238691312	-0.5745848687886473	0.9277484515439381	ds2757	1365	General Functional Prediction only
NP_417276.1	sdaC	41	28	0.9946	10	8.153433101652437	0.1664	0.7208	0.0	0.9297940461014668	3.696260102628125	2.320090817957198	probable serine transporter	1290	Amino Acid metabolism and transport
NP_417277.1	sdaB	25	30	0.1798	5	5.476803297544768	0.4752	0.3089	0.0	-0.15032361042602746	0.5431239335717257	0.19385106363147972	L-serine dehydratase %28deaminase%29%2C L-SD2	1368	Amino Acid metabolism and transport
NP_417279.2	fucO	21	25	0.2049	5	3.6797619824677983	0.1283	0.7045	0.6073479309294341	-0.2379035796442397	0.6152242308349776	0.1860841539026355	ds2761	1149	Energy production and conversion
NP_417280.1	fucA	14	14	0.5358	2	2.6523285489937902	0.5162	0.2001	-0.723822705057909	NaN	NaN	NaN	ds2762	648	Carbohydrate metabolism and transport
NP_417281.1	fucP	29	29	0.543	6	4.647367049629486	0.1678	0.6805	-0.3306871352650976	-0.2712575928860893	-1.0366667207355353	-0.38756707115278555	fucose permease	1317	Carbohydrate metabolism and transport
NP_417282.1	fucI	33	39	0.1647	7	5.671927271687567	0.165	0.6841	1.2157839926484924	-0.3442330510635815	-0.5452469620022143	-0.1392803967301722	ds2764	1776	Carbohydrate metabolism and transport
NP_417283.1	fucK	26	32	0.1492	1	4.743671293060288	0.9687	0.0045	-1.6067807212324048	NaN	NaN	NaN	ds2765	1449	Carbohydrate metabolism and transport
NP_417284.1	fucU	10	9	0.6773	3	2.2671736690747317	0.1479	0.5946	0.0	-0.13345382596286265	-0.3720479433234118	-0.4406279851033608	protein of fucose operon	423	Carbohydrate metabolism and transport
NP_417285.1	fucR	19	16	0.8206	6	4.4832866648919785	0.1217	0.7302	-0.5149577669483466	2.4158853223058707	-0.058478693376927134	4.278383687924356	positive regulator of the fuc operon	732	Transcription
NP_417285.1	fucR	19	16	0.8206	6	4.4832866648919785	0.1217	0.7302	-0.5149577669483466	2.4158853223058707	-0.058478693376927134	4.278383687924356	positive regulator of the fuc operon	732	Carbohydrate metabolism and transport
NP_417287.1	ygdD	8	9	0.4846	2	1.3159868788924243	0.1175	0.6111	0.9503098825290462	NaN	NaN	NaN	ds2769	396	Function Unknown
NP_417288.1	gcvA	15	20	0.1179	3	3.0167837310579113	0.35	0.3671	-0.5793332494889967	-0.09036221094156743	-0.3484842295868522	-0.4441827054963513	positive regulator of gcv operon	918	Transcription
NP_417290.1	csdA	16	27	0.0118	1	2.8041659717935805	0.8398	0.0256	-1.5585976124898966	NaN	NaN	NaN	ds2772	1206	Amino Acid metabolism and transport
NP_417293.1	mltA	19	24	0.1447	5	3.8478770949190206	0.1407	0.6712	-0.37626686863887854	-0.20284580105746905	-0.8307429013939962	0.07952316152268704	ds2775	1098	Cell wall/membrane/envelop biogenesis
NP_417294.4	amiC	27	28	0.4906	3	8.441207432442463	0.9927	0.0013	-0.9329540863341884	-0.06336925635197292	-0.34631524360918053	-0.3994230533034077	ds2776	1254	Cell wall/membrane/envelop biogenesis
NP_417296.1	recD	35	40	0.209	14	9.116612148027023	0.0124	0.9694	2.3313390369689397	1.2709078303376775	-1.1127303182335426	0.023406279606589666	DNA helicase%2C ATP-dependent dsDNA%2FssDNA exonuclease V subunit%2C ssDNA endonuclease	1827	Replication and repair
NP_417297.1	recB	66	78	0.069	21	16.780863437738844	0.0631	0.8867	1.6483967549761671	1.7783350736295689	-0.44034863602577795	0.5489900960179515	DNA helicase%2C ATP-dependent dsDNA%2FssDNA exonuclease V subunit%2C ssDNA endonuclease	3543	Replication and repair
NP_417299.1	recC	49	74	3.0E-4	11	15.205547342078779	0.9078	0.0454	0.0	-0.49712879264887494	-0.20214525088401616	0.2157680850068498	DNA helicase%2C ATP-dependent dsDNA%2FssDNA exonuclease V subunit%2C ssDNA endonuclease	3369	Replication and repair
NP_417300.1	ppdC	3	7	0.0565	0	0.6390591677184749	0.5366	0.0	-1.3241177225960703	NaN	NaN	NaN	prepilin peptidase dependent protein C	324	Cell motility
NP_417300.1	ppdC	3	7	0.0565	0	0.6390591677184749	0.5366	0.0	-1.3241177225960703	NaN	NaN	NaN	prepilin peptidase dependent protein C	324	Intracellular trafficing and secretion
NP_417302.1	ppdB	11	12	0.3955	2	2.6081220009238697	0.5178	0.189	-1.067832781444552	NaN	NaN	NaN	prepilin peptidase dependent protein B	564	Intracellular trafficing and secretion
NP_417303.1	ppdA	7	10	0.1599	0	1.9055531611936751	0.9187	0.0	-1.8871180396553247	NaN	NaN	NaN	prepilin peptidase dependent protein A	471	Cell motility
NP_417303.1	ppdA	7	10	0.1599	0	1.9055531611936751	0.9187	0.0	-1.8871180396553247	NaN	NaN	NaN	prepilin peptidase dependent protein A	471	Intracellular trafficing and secretion
NP_417304.1	thyA	19	17	0.7	4	5.384460161228485	0.7031	0.1295	-0.5816907975489777	-0.1299173717788728	-0.5747356766865943	-0.7219951668720247	ds2786	795	Nucleotide metabolism and transport
NP_417305.1	lgt	21	19	0.7094	3	4.793325648447454	0.7744	0.0788	0.3065658661249697	-0.052986613662670816	-0.33847781520583897	-0.3824245751888712	phosphatidylglycerol-prolipoprotein diacylglyceryl transferase%3B a major membrane phospholipid	876	Cell wall/membrane/envelop biogenesis
NP_417306.1	ptsP	51	50	0.6131	20	12.481858613878444	0.0017	0.9946	1.3532919797226477	-0.24469651759071223	-0.343862211043955	0.6403535200209515	PTS system%2C enzyme I%2C transcriptional regulator %28with NPR and NTR proteins%29	2247	Signal Transduction
NP_417308.1	mutH	15	15	0.5432	3	3.1360435616045366	0.3856	0.3447	0.0	-0.0750398124419752	-0.30964628516714027	-0.3675054726364431	methyl-directed mismatch repair	690	Replication and repair
NP_417309.1	ygdQ	23	16	0.9777	4	5.095216407091672	0.6127	0.1961	-0.5494396638451466	-0.15918123170088513	1.287104180295559	0.9238046306750024	putative transport protein	714	Inorganic ion transport and metabolism
NP_417311.1	tas	17	23	0.1009	5	4.615145449061656	0.2814	0.4772	-0.47732077476044305	-0.2691906480492822	-0.8982104566224974	1.1580858161000778	ds2793	1041	Energy production and conversion
NP_417314.1	galR	22	23	0.4838	6	5.816279263237569	0.3408	0.4486	0.7792514784903654	-0.31497468801976897	-1.049442002145551	-0.40460757315387813	repressor of galETK operon	1032	Transcription
NP_417315.1	lysA	27	28	0.4761	4	6.226121540383786	0.8029	0.0838	-1.4851504641165896	-0.1338413908897908	1.3346908490685003	-0.7039168249087877	diaminopimelate decarboxylase	1263	Amino Acid metabolism and transport
NP_417316.1	lysR	14	21	0.0632	6	3.1703121400143277	0.0097	0.9493	2.1623102935471796	-0.33645641674274296	-1.0537879638458627	-1.287472770473833	positive regulator for lys	936	Transcription
NP_417317.1	ygeA	17	15	0.7362	1	2.409294506595937	0.721	0.0744	-1.3033436262924178	NaN	NaN	NaN	putative resistance proteins	693	Cell wall/membrane/envelop biogenesis
NP_417318.1	araE	27	31	0.2327	5	4.815287112430046	0.3388	0.4459	-0.46233079013566825	-0.14893289693482964	0.5787871828610823	0.12529563764221102	low-affinity L-arabinose transport system proton symport protein	1419	Carbohydrate metabolism and transport
NP_417318.1	araE	27	31	0.2327	5	4.815287112430046	0.3388	0.4459	-0.46233079013566825	-0.14893289693482964	0.5787871828610823	0.12529563764221102	low-affinity L-arabinose transport system proton symport protein	1419	Amino Acid metabolism and transport
NP_417318.1	araE	27	31	0.2327	5	4.815287112430046	0.3388	0.4459	-0.46233079013566825	-0.14893289693482964	0.5787871828610823	0.12529563764221102	low-affinity L-arabinose transport system proton symport protein	1419	Inorganic ion transport and metabolism
NP_417318.1	araE	27	31	0.2327	5	4.815287112430046	0.3388	0.4459	-0.46233079013566825	-0.14893289693482964	0.5787871828610823	0.12529563764221102	low-affinity L-arabinose transport system proton symport protein	1419	General Functional Prediction only
NP_417319.1	kduD	18	17	0.6824	3	4.027564437480346	0.6053	0.1749	-1.063972284090487	-0.08692479160438657	-0.3808770998191003	2.49600379087789	ds2801	762	Lipid metabolism
NP_417319.1	kduD	18	17	0.6824	3	4.027564437480346	0.6053	0.1749	-1.063972284090487	-0.08692479160438657	-0.3808770998191003	2.49600379087789	ds2801	762	Secondary Structure
NP_417319.1	kduD	18	17	0.6824	3	4.027564437480346	0.6053	0.1749	-1.063972284090487	-0.08692479160438657	-0.3808770998191003	2.49600379087789	ds2801	762	General Functional Prediction only
NP_417320.1	kduI	14	18	0.155	2	2.88991543205645	0.6	0.1396	-0.7496837622313698	NaN	NaN	NaN	homolog of pectin degrading enzyme 5-keto 4-deoxyuronate isomerase	837	Carbohydrate metabolism and transport
NP_417321.2	yqeF	25	26	0.4575	4	4.127695857223028	0.3863	0.3783	-0.51489120152843	-0.1212925065538644	-0.5880369577637817	-0.7071850095783141	putative acyltransferase	1182	Lipid metabolism
NP_417322.1	yqeG	43	27	0.9985	4	8.584461324765858	0.9597	0.0137	-2.120022097666338	-0.12129250655386452	-0.5681818201885488	-0.7090373030569125	putative transporter protein	1230	Amino Acid metabolism and transport
NP_417323.2	yqeH	15	14	0.6785	1	2.537348528346841	0.7762	0.0437	-1.4233532786239071	NaN	NaN	NaN	ds2805	633	Transcription
NP_417324.1	yqeI	17	18	0.4724	2	3.2558193976790064	0.6719	0.1174	-1.292690591994614	NaN	NaN	NaN	putative sensory transducer	810	Transcription
NP_417328.1	ygeG	8	11	0.2201	0	1.915422953268997	0.9161	0.0	-1.9525291958221833	NaN	NaN	NaN	ds2811	492	General Functional Prediction only
NP_417341.4	ygeR	18	17	0.6945	1	2.8804108400882824	0.8387	0.0287	-1.4033435731503978	NaN	NaN	NaN	putative lipoprotein	756	Cell wall/membrane/envelop biogenesis
NP_417345.1	ygeV	38	39	0.4521	9	8.544243287092877	0.329	0.5131	-0.7130685936303518	-0.43609608259984756	0.7523623668363135	-1.063499602756105	putative transcriptional regulator	1779	Transcription
NP_417345.1	ygeV	38	39	0.4521	9	8.544243287092877	0.329	0.5131	-0.7130685936303518	-0.43609608259984756	0.7523623668363135	-1.063499602756105	putative transcriptional regulator	1779	Signal Transduction
YP_026185.1	ygeW	18	26	0.0394	5	4.908689881252214	0.3581	0.4135	0.5232687414739325	-0.22553487122466367	-0.8810792646756205	-1.0459215012154617	putative carbamoyl transferase	1191	Amino Acid metabolism and transport
NP_417347.1	ygeX	18	26	0.0373	2	3.149493488625484	0.6536	0.1215	-1.2459166582336607	NaN	NaN	NaN	putative diaminopropionate ammonia-lyase	1197	Amino Acid metabolism and transport
NP_417348.1	ygeY	27	27	0.568	3	6.621567086320972	0.9532	0.0115	-1.9519504359114883	-0.06723012347722673	-0.33034587021225426	-0.41295512174611854	putative deacetylase	1212	Amino Acid metabolism and transport
NP_417350.1	yqeA	26	21	0.916	6	6.131856805068892	0.4056	0.3908	0.0	-0.2919791490469034	0.021613279418727434	-0.3597535605948875	putative kinase	933	Amino Acid metabolism and transport
NP_417351.1	yqeB	34	36	0.4092	8	6.9762066086157555	0.2304	0.6091	-0.33856756335458926	1.7812353217669386	0.6060531106680929	1.134950864603972	putative synthases	1626	Post-translational modification, protein turnover, chaperone functions
NP_417355.4	ssnA	29	29	0.5207	3	6.8737668563441785	0.958	0.0102	-1.3487001807486318	-0.043628276500104125	-0.3501059561217396	-0.3990863957966814	ds2835	1329	Nucleotide metabolism and transport
[truncated: 1,129 more rows]
